# Supplementary material for: Integrated Single-Cell Analysis Revealed Novel Subpopulations of Foamy Macrophages in Human Atherosclerotic Plaques
Source: Biomolecules. 2024 Dec 16;14(12):1606. doi: 10.3390/biom14121606 (PMC11675068; doi:10.3390/biom14121606)
Supplement: Supplementary file 1 [file biomolecules-14-01606-s001.zip]

Archive with 4 entries (4 files):
- Supplementary Figures.pdf
- Supplementary Table S1.csv
- Supplementary Table S2.xlsx
- Supplementary Table S3.pdf
