# Supplementary material for: Integrated Single-Cell Analysis Revealed Novel Subpopulations of Foamy Macrophages in Human Atherosclerotic Plaques
Source: Biomolecules. 2024 Dec 16;14(12):1606. doi: 10.3390/biom14121606 (PMC11675068; doi:10.3390/biom14121606)
Supplement: Supplementary file 1 [file biomolecules-14-01606-s001.zip › Supplementary Table S1.csv]

'nm'='not mentioned'
	orig.ident	nCount_RNA	nFeature_RNA	GEO	Patient	tissue	group	Sex	age	tech	nCount_peaks	nFeature_peaks
ID1_AAACCCAAGATTAGAC-1	ID1	11667	2905	GSE159677	patient 1	carotid	Plaque	nm	82	scRNA
ID1_AAACCCAAGCATGTTC-1	ID1	5385	1494	GSE159677	patient 1	carotid	Plaque	nm	82	scRNA
ID1_AAACCCAAGCCTGTCG-1	ID1	1471	575	GSE159677	patient 1	carotid	Plaque	nm	82	scRNA
ID1_AAACCCAAGGGTTTCT-1	ID1	8957	2515	GSE159677	patient 1	carotid	Plaque	nm	82	scRNA
ID1_AAACCCAAGTGCACCC-1	ID1	11681	2586	GSE159677	patient 1	carotid	Plaque	nm	82	scRNA
ID1_AAACCCACAAGTTTGC-1	ID1	2495	794	GSE159677	patient 1	carotid	Plaque	nm	82	scRNA
ID1_AAACCCACATTCTCCG-1	ID1	8930	2326	GSE159677	patient 1	carotid	Plaque	nm	82	scRNA
ID1_AAACCCAGTGTGTGTT-1	ID1	19264	3317	GSE159677	patient 1	carotid	Plaque	nm	82	scRNA
ID1_AAACCCAGTGTTTCTT-1	ID1	932	476	GSE159677	patient 1	carotid	Plaque	nm	82	scRNA
ID1_AAACCCAGTTACCCTC-1	ID1	10108	2366	GSE159677	patient 1	carotid	Plaque	nm	82	scRNA
ID1_AAACCCATCTCACTCG-1	ID1	809	519	GSE159677	patient 1	carotid	Plaque	nm	82	scRNA
ID1_AAACCCATCTCATTAC-1	ID1	1798	856	GSE159677	patient 1	carotid	Plaque	nm	82	scRNA
ID1_AAACCCATCTCTCTAA-1	ID1	12381	2838	GSE159677	patient 1	carotid	Plaque	nm	82	scRNA
ID1_AAACGAAAGAAGTGTT-1	ID1	9902	2348	GSE159677	patient 1	carotid	Plaque	nm	82	scRNA
ID1_AAACGAAAGAGTGAAG-1	ID1	5238	1515	GSE159677	patient 1	carotid	Plaque	nm	82	scRNA
ID1_AAACGAACACAGCCTG-1	ID1	4594	1638	GSE159677	patient 1	carotid	Plaque	nm	82	scRNA
ID1_AAACGAACACTGGACC-1	ID1	5729	1743	GSE159677	patient 1	carotid	Plaque	nm	82	scRNA
ID1_AAACGAAGTAGGCTGA-1	ID1	3168	1172	GSE159677	patient 1	carotid	Plaque	nm	82	scRNA
ID1_AAACGAAGTCGTTGCG-1	ID1	14693	2959	GSE159677	patient 1	carotid	Plaque	nm	82	scRNA
ID1_AAACGAAGTTATGTGC-1	ID1	8378	1997	GSE159677	patient 1	carotid	Plaque	nm	82	scRNA
ID1_AAACGAAGTTCTCGTC-1	ID1	3601	1445	GSE159677	patient 1	carotid	Plaque	nm	82	scRNA
ID1_AAACGAAGTTTACCAG-1	ID1	607	386	GSE159677	patient 1	carotid	Plaque	nm	82	scRNA
ID1_AAACGAATCGATTCCC-1	ID1	15027	2654	GSE159677	patient 1	carotid	Plaque	nm	82	scRNA
ID1_AAACGAATCTCTTGCG-1	ID1	1437	699	GSE159677	patient 1	carotid	Plaque	nm	82	scRNA
ID1_AAACGCTAGGAGCAAA-1	ID1	2794	980	GSE159677	patient 1	carotid	Plaque	nm	82	scRNA
ID1_AAACGCTAGGTTCCAT-1	ID1	4126	1293	GSE159677	patient 1	carotid	Plaque	nm	82	scRNA
ID1_AAACGCTAGTCCCGGT-1	ID1	2692	1054	GSE159677	patient 1	carotid	Plaque	nm	82	scRNA
ID1_AAACGCTAGTTACGTC-1	ID1	11864	2568	GSE159677	patient 1	carotid	Plaque	nm	82	scRNA
ID1_AAACGCTCACAAGCTT-1	ID1	8898	1994	GSE159677	patient 1	carotid	Plaque	nm	82	scRNA
ID1_AAACGCTGTAGCTTGT-1	ID1	2732	1303	GSE159677	patient 1	carotid	Plaque	nm	82	scRNA
ID1_AAACGCTGTAGTTACC-1	ID1	5680	1535	GSE159677	patient 1	carotid	Plaque	nm	82	scRNA
ID1_AAACGCTGTATAGCTC-1	ID1	4773	1682	GSE159677	patient 1	carotid	Plaque	nm	82	scRNA
ID1_AAACGCTGTATAGGAT-1	ID1	1043	565	GSE159677	patient 1	carotid	Plaque	nm	82	scRNA
ID1_AAACGCTGTGGCGCTT-1	ID1	914	580	GSE159677	patient 1	carotid	Plaque	nm	82	scRNA
ID1_AAACGCTGTTGATGTC-1	ID1	2707	1114	GSE159677	patient 1	carotid	Plaque	nm	82	scRNA
ID1_AAACGCTGTTGGAGGT-1	ID1	2371	943	GSE159677	patient 1	carotid	Plaque	nm	82	scRNA
ID1_AAACGCTTCACAAGGG-1	ID1	2175	972	GSE159677	patient 1	carotid	Plaque	nm	82	scRNA
ID1_AAACGCTTCAGACATC-1	ID1	5560	1891	GSE159677	patient 1	carotid	Plaque	nm	82	scRNA
ID1_AAACGCTTCGACCAAT-1	ID1	17562	3574	GSE159677	patient 1	carotid	Plaque	nm	82	scRNA
ID1_AAACGCTTCGGTCACG-1	ID1	12001	2638	GSE159677	patient 1	carotid	Plaque	nm	82	scRNA
ID1_AAAGAACAGAGGATCC-1	ID1	11203	2139	GSE159677	patient 1	carotid	Plaque	nm	82	scRNA
ID1_AAAGAACAGAGGCGGA-1	ID1	12795	2657	GSE159677	patient 1	carotid	Plaque	nm	82	scRNA
ID1_AAAGAACAGCAACAGC-1	ID1	14031	3282	GSE159677	patient 1	carotid	Plaque	nm	82	scRNA
ID1_AAAGAACAGGCACTCC-1	ID1	1185	567	GSE159677	patient 1	carotid	Plaque	nm	82	scRNA
ID1_AAAGAACAGTAGCTCT-1	ID1	6497	1901	GSE159677	patient 1	carotid	Plaque	nm	82	scRNA
ID1_AAAGAACCACTACCCT-1	ID1	5018	1861	GSE159677	patient 1	carotid	Plaque	nm	82	scRNA
ID1_AAAGAACGTTTGCCGG-1	ID1	2566	1039	GSE159677	patient 1	carotid	Plaque	nm	82	scRNA
ID1_AAAGGATAGAGGGTCT-1	ID1	9772	2515	GSE159677	patient 1	carotid	Plaque	nm	82	scRNA
ID1_AAAGGATAGGCGAACT-1	ID1	1816	717	GSE159677	patient 1	carotid	Plaque	nm	82	scRNA
ID1_AAAGGATAGTCACACT-1	ID1	9102	2389	GSE159677	patient 1	carotid	Plaque	nm	82	scRNA
ID1_AAAGGATAGTCTGTAC-1	ID1	12346	2691	GSE159677	patient 1	carotid	Plaque	nm	82	scRNA
ID1_AAAGGATAGTGAGTGC-1	ID1	3976	1576	GSE159677	patient 1	carotid	Plaque	nm	82	scRNA
ID1_AAAGGATCAGGCTATT-1	ID1	9318	2012	GSE159677	patient 1	carotid	Plaque	nm	82	scRNA
ID1_AAAGGATCAGTCAGAG-1	ID1	9000	2356	GSE159677	patient 1	carotid	Plaque	nm	82	scRNA
ID1_AAAGGATCATTCTGTT-1	ID1	9298	2085	GSE159677	patient 1	carotid	Plaque	nm	82	scRNA
ID1_AAAGGATGTTGGACTT-1	ID1	1781	878	GSE159677	patient 1	carotid	Plaque	nm	82	scRNA
ID1_AAAGGATTCACGACTA-1	ID1	7386	1951	GSE159677	patient 1	carotid	Plaque	nm	82	scRNA
ID1_AAAGGATTCTGAACGT-1	ID1	820	471	GSE159677	patient 1	carotid	Plaque	nm	82	scRNA
ID1_AAAGGATTCTTGGCTC-1	ID1	2197	1024	GSE159677	patient 1	carotid	Plaque	nm	82	scRNA
ID1_AAAGGGCAGAATTGCA-1	ID1	14762	3006	GSE159677	patient 1	carotid	Plaque	nm	82	scRNA
ID1_AAAGGGCAGCACACAG-1	ID1	3677	1474	GSE159677	patient 1	carotid	Plaque	nm	82	scRNA
ID1_AAAGGGCGTATGTCAC-1	ID1	1170	464	GSE159677	patient 1	carotid	Plaque	nm	82	scRNA
ID1_AAAGGGCGTTGCCATA-1	ID1	19868	3453	GSE159677	patient 1	carotid	Plaque	nm	82	scRNA
ID1_AAAGGGCTCAAGCCTA-1	ID1	6208	1969	GSE159677	patient 1	carotid	Plaque	nm	82	scRNA
ID1_AAAGGGCTCAGTCACA-1	ID1	2065	923	GSE159677	patient 1	carotid	Plaque	nm	82	scRNA
ID1_AAAGGGCTCCGTTGGG-1	ID1	3108	1143	GSE159677	patient 1	carotid	Plaque	nm	82	scRNA
ID1_AAAGGGCTCCTTGACC-1	ID1	1710	828	GSE159677	patient 1	carotid	Plaque	nm	82	scRNA
ID1_AAAGGTAAGGCACTAG-1	ID1	10143	2752	GSE159677	patient 1	carotid	Plaque	nm	82	scRNA
ID1_AAAGGTAAGTAAATGC-1	ID1	1947	583	GSE159677	patient 1	carotid	Plaque	nm	82	scRNA
ID1_AAAGGTAAGTGCAGCA-1	ID1	1681	369	GSE159677	patient 1	carotid	Plaque	nm	82	scRNA
ID1_AAAGGTACATTGCCTC-1	ID1	8959	2397	GSE159677	patient 1	carotid	Plaque	nm	82	scRNA
ID1_AAAGGTAGTCGAGCAA-1	ID1	2826	1051	GSE159677	patient 1	carotid	Plaque	nm	82	scRNA
ID1_AAAGGTAGTGACTATC-1	ID1	11759	2309	GSE159677	patient 1	carotid	Plaque	nm	82	scRNA
ID1_AAAGGTATCCGTCACT-1	ID1	2502	983	GSE159677	patient 1	carotid	Plaque	nm	82	scRNA
ID1_AAAGGTATCGAATCCA-1	ID1	1782	839	GSE159677	patient 1	carotid	Plaque	nm	82	scRNA
ID1_AAAGGTATCTCTAAGG-1	ID1	3331	1175	GSE159677	patient 1	carotid	Plaque	nm	82	scRNA
ID1_AAAGGTATCTTACGTT-1	ID1	3826	1302	GSE159677	patient 1	carotid	Plaque	nm	82	scRNA
ID1_AAAGGTATCTTGGGCG-1	ID1	2851	1169	GSE159677	patient 1	carotid	Plaque	nm	82	scRNA
ID1_AAAGTCCAGAAATCCA-1	ID1	7297	2196	GSE159677	patient 1	carotid	Plaque	nm	82	scRNA
ID1_AAAGTCCAGGTAACTA-1	ID1	5649	1878	GSE159677	patient 1	carotid	Plaque	nm	82	scRNA
ID1_AAAGTCCCACAAGCCC-1	ID1	13636	2765	GSE159677	patient 1	carotid	Plaque	nm	82	scRNA
ID1_AAAGTCCGTCACAGTT-1	ID1	6258	2067	GSE159677	patient 1	carotid	Plaque	nm	82	scRNA
ID1_AAAGTCCGTGCTCTCT-1	ID1	18103	3441	GSE159677	patient 1	carotid	Plaque	nm	82	scRNA
ID1_AAAGTCCGTGGATGAC-1	ID1	3873	1400	GSE159677	patient 1	carotid	Plaque	nm	82	scRNA
ID1_AAAGTCCGTTCCGCAG-1	ID1	10066	2211	GSE159677	patient 1	carotid	Plaque	nm	82	scRNA
ID1_AAAGTCCTCCCGAACG-1	ID1	9282	2391	GSE159677	patient 1	carotid	Plaque	nm	82	scRNA
ID1_AAAGTCCTCGCTTGCT-1	ID1	6505	1951	GSE159677	patient 1	carotid	Plaque	nm	82	scRNA
ID1_AAAGTCCTCGGTAGAG-1	ID1	18444	3296	GSE159677	patient 1	carotid	Plaque	nm	82	scRNA
ID1_AAAGTCCTCTAGTCAG-1	ID1	5290	1814	GSE159677	patient 1	carotid	Plaque	nm	82	scRNA
ID1_AAAGTCCTCTCAGGCG-1	ID1	9179	2330	GSE159677	patient 1	carotid	Plaque	nm	82	scRNA
ID1_AAAGTGAAGACGAGCT-1	ID1	4808	1268	GSE159677	patient 1	carotid	Plaque	nm	82	scRNA
ID1_AAAGTGAAGCTGCGAA-1	ID1	14036	2634	GSE159677	patient 1	carotid	Plaque	nm	82	scRNA
ID1_AAAGTGAAGTCCCGAC-1	ID1	2588	1073	GSE159677	patient 1	carotid	Plaque	nm	82	scRNA
ID1_AAAGTGACAACAGCCC-1	ID1	9468	2341	GSE159677	patient 1	carotid	Plaque	nm	82	scRNA
ID1_AAAGTGACAAGTGGGT-1	ID1	2068	900	GSE159677	patient 1	carotid	Plaque	nm	82	scRNA
ID1_AAAGTGAGTACAAGCG-1	ID1	8309	2152	GSE159677	patient 1	carotid	Plaque	nm	82	scRNA
ID1_AAAGTGAGTAGATTGA-1	ID1	8142	2099	GSE159677	patient 1	carotid	Plaque	nm	82	scRNA
ID1_AAAGTGAGTGATGAAT-1	ID1	1034	524	GSE159677	patient 1	carotid	Plaque	nm	82	scRNA
ID1_AAATGGAAGAAACTGT-1	ID1	958	568	GSE159677	patient 1	carotid	Plaque	nm	82	scRNA
ID1_AAATGGAAGATAACGT-1	ID1	4418	1540	GSE159677	patient 1	carotid	Plaque	nm	82	scRNA
ID1_AAATGGAAGCAATTAG-1	ID1	1871	816	GSE159677	patient 1	carotid	Plaque	nm	82	scRNA
ID1_AAATGGAAGCCATATC-1	ID1	5951	1925	GSE159677	patient 1	carotid	Plaque	nm	82	scRNA
ID1_AAATGGAAGCCATGCC-1	ID1	11049	2615	GSE159677	patient 1	carotid	Plaque	nm	82	scRNA
ID1_AAATGGAAGGCCTTGC-1	ID1	10114	2535	GSE159677	patient 1	carotid	Plaque	nm	82	scRNA
ID1_AAATGGAAGGGACACT-1	ID1	2188	1025	GSE159677	patient 1	carotid	Plaque	nm	82	scRNA
ID1_AAATGGACAGCTGCCA-1	ID1	1161	393	GSE159677	patient 1	carotid	Plaque	nm	82	scRNA
ID1_AAATGGACAGTAGAGC-1	ID1	11641	2386	GSE159677	patient 1	carotid	Plaque	nm	82	scRNA
ID1_AAATGGACATGCGGTC-1	ID1	1473	579	GSE159677	patient 1	carotid	Plaque	nm	82	scRNA
ID1_AAATGGACATTGTCGA-1	ID1	2713	905	GSE159677	patient 1	carotid	Plaque	nm	82	scRNA
ID1_AAATGGAGTATATGGA-1	ID1	2298	1012	GSE159677	patient 1	carotid	Plaque	nm	82	scRNA
ID1_AAATGGATCCCATTTA-1	ID1	3282	1084	GSE159677	patient 1	carotid	Plaque	nm	82	scRNA
ID1_AAATGGATCGTTAGTG-1	ID1	3087	1112	GSE159677	patient 1	carotid	Plaque	nm	82	scRNA
ID1_AAATGGATCTCCTGAC-1	ID1	4684	1251	GSE159677	patient 1	carotid	Plaque	nm	82	scRNA
ID1_AAATGGATCTCGACGG-1	ID1	906	482	GSE159677	patient 1	carotid	Plaque	nm	82	scRNA
ID1_AAATGGATCTTTCCGG-1	ID1	9055	2223	GSE159677	patient 1	carotid	Plaque	nm	82	scRNA
ID1_AACAAAGAGCGCCTAC-1	ID1	2444	1062	GSE159677	patient 1	carotid	Plaque	nm	82	scRNA
ID1_AACAAAGAGGGCTTCC-1	ID1	10312	2300	GSE159677	patient 1	carotid	Plaque	nm	82	scRNA
ID1_AACAAAGAGGTCATTC-1	ID1	8731	1970	GSE159677	patient 1	carotid	Plaque	nm	82	scRNA
ID1_AACAAAGCAATCACGT-1	ID1	5088	1590	GSE159677	patient 1	carotid	Plaque	nm	82	scRNA
ID1_AACAAAGCACAAAGTA-1	ID1	1879	829	GSE159677	patient 1	carotid	Plaque	nm	82	scRNA
ID1_AACAAAGCACGCGCTA-1	ID1	1703	875	GSE159677	patient 1	carotid	Plaque	nm	82	scRNA
ID1_AACAAAGCATTAGGAA-1	ID1	5825	1927	GSE159677	patient 1	carotid	Plaque	nm	82	scRNA
ID1_AACAAAGGTACACGCC-1	ID1	9245	2086	GSE159677	patient 1	carotid	Plaque	nm	82	scRNA
ID1_AACAAAGGTAGAAACT-1	ID1	5530	1842	GSE159677	patient 1	carotid	Plaque	nm	82	scRNA
ID1_AACAAAGGTTGTACGT-1	ID1	5478	1987	GSE159677	patient 1	carotid	Plaque	nm	82	scRNA
ID1_AACAAAGTCAATCTTC-1	ID1	9582	2196	GSE159677	patient 1	carotid	Plaque	nm	82	scRNA
ID1_AACAAAGTCAGCACCG-1	ID1	1685	752	GSE159677	patient 1	carotid	Plaque	nm	82	scRNA
ID1_AACAAAGTCCGTCCTA-1	ID1	1211	649	GSE159677	patient 1	carotid	Plaque	nm	82	scRNA
ID1_AACAAAGTCCGTGACG-1	ID1	3303	1095	GSE159677	patient 1	carotid	Plaque	nm	82	scRNA
ID1_AACAACCAGCGCCGTT-1	ID1	7492	2050	GSE159677	patient 1	carotid	Plaque	nm	82	scRNA
ID1_AACAACCAGGCATCTT-1	ID1	2682	1173	GSE159677	patient 1	carotid	Plaque	nm	82	scRNA
ID1_AACAACCAGTGCTCAT-1	ID1	4117	1830	GSE159677	patient 1	carotid	Plaque	nm	82	scRNA
ID1_AACAACCAGTTCTCTT-1	ID1	11346	2800	GSE159677	patient 1	carotid	Plaque	nm	82	scRNA
ID1_AACAACCCAACAACAA-1	ID1	3603	1228	GSE159677	patient 1	carotid	Plaque	nm	82	scRNA
ID1_AACAACCGTCCAGTTA-1	ID1	5795	1707	GSE159677	patient 1	carotid	Plaque	nm	82	scRNA
ID1_AACAACCGTCCCGGTA-1	ID1	4531	1602	GSE159677	patient 1	carotid	Plaque	nm	82	scRNA
ID1_AACAACCGTTACGATC-1	ID1	7017	2377	GSE159677	patient 1	carotid	Plaque	nm	82	scRNA
ID1_AACAACCGTTCCGCTT-1	ID1	5826	2024	GSE159677	patient 1	carotid	Plaque	nm	82	scRNA
ID1_AACAACCTCAAACCTG-1	ID1	3057	1306	GSE159677	patient 1	carotid	Plaque	nm	82	scRNA
ID1_AACAACCTCATTACCT-1	ID1	1277	702	GSE159677	patient 1	carotid	Plaque	nm	82	scRNA
ID1_AACAACCTCTCCCATG-1	ID1	606	381	GSE159677	patient 1	carotid	Plaque	nm	82	scRNA
ID1_AACAAGAAGGCGCTCT-1	ID1	15918	3154	GSE159677	patient 1	carotid	Plaque	nm	82	scRNA
ID1_AACAAGAAGGTAATCA-1	ID1	1680	676	GSE159677	patient 1	carotid	Plaque	nm	82	scRNA
ID1_AACAAGACAGAGAAAG-1	ID1	1436	770	GSE159677	patient 1	carotid	Plaque	nm	82	scRNA
ID1_AACAAGACAGAGGTTG-1	ID1	4610	1426	GSE159677	patient 1	carotid	Plaque	nm	82	scRNA
ID1_AACAAGACAGATCCAT-1	ID1	10872	2071	GSE159677	patient 1	carotid	Plaque	nm	82	scRNA
ID1_AACAAGACATGTGGTT-1	ID1	11049	2773	GSE159677	patient 1	carotid	Plaque	nm	82	scRNA
ID1_AACAAGAGTAGCGTTT-1	ID1	1400	617	GSE159677	patient 1	carotid	Plaque	nm	82	scRNA
ID1_AACAAGAGTCCTTTGC-1	ID1	1409	624	GSE159677	patient 1	carotid	Plaque	nm	82	scRNA
ID1_AACAAGAGTTAAGGAT-1	ID1	18363	3197	GSE159677	patient 1	carotid	Plaque	nm	82	scRNA
ID1_AACACACAGCTCGAAG-1	ID1	8909	2504	GSE159677	patient 1	carotid	Plaque	nm	82	scRNA
ID1_AACACACAGGTGATCG-1	ID1	9366	2350	GSE159677	patient 1	carotid	Plaque	nm	82	scRNA
ID1_AACACACAGTCATGGG-1	ID1	3345	1040	GSE159677	patient 1	carotid	Plaque	nm	82	scRNA
ID1_AACACACAGTCTGCGC-1	ID1	2247	985	GSE159677	patient 1	carotid	Plaque	nm	82	scRNA
ID1_AACACACCAACAGCTT-1	ID1	3776	1302	GSE159677	patient 1	carotid	Plaque	nm	82	scRNA
ID1_AACACACCATCCTAAG-1	ID1	3763	1504	GSE159677	patient 1	carotid	Plaque	nm	82	scRNA
ID1_AACACACCATTCTCTA-1	ID1	15822	2968	GSE159677	patient 1	carotid	Plaque	nm	82	scRNA
ID1_AACACACTCACTGAAC-1	ID1	18071	3684	GSE159677	patient 1	carotid	Plaque	nm	82	scRNA
ID1_AACACACTCAGAATAG-1	ID1	7243	1905	GSE159677	patient 1	carotid	Plaque	nm	82	scRNA
ID1_AACACACTCGCGATCG-1	ID1	4862	1214	GSE159677	patient 1	carotid	Plaque	nm	82	scRNA
ID1_AACACACTCTAACGCA-1	ID1	874	449	GSE159677	patient 1	carotid	Plaque	nm	82	scRNA
ID1_AACACACTCTAAGCGT-1	ID1	2397	1020	GSE159677	patient 1	carotid	Plaque	nm	82	scRNA
ID1_AACAGGGAGAAGTATC-1	ID1	2331	911	GSE159677	patient 1	carotid	Plaque	nm	82	scRNA
ID1_AACAGGGAGAATCGAT-1	ID1	7995	2153	GSE159677	patient 1	carotid	Plaque	nm	82	scRNA
ID1_AACAGGGCACGCTGTG-1	ID1	7344	2031	GSE159677	patient 1	carotid	Plaque	nm	82	scRNA
ID1_AACAGGGCACGTACAT-1	ID1	784	431	GSE159677	patient 1	carotid	Plaque	nm	82	scRNA
ID1_AACAGGGCATAAGCGG-1	ID1	3166	1269	GSE159677	patient 1	carotid	Plaque	nm	82	scRNA
ID1_AACAGGGCATTCTTCA-1	ID1	8923	2397	GSE159677	patient 1	carotid	Plaque	nm	82	scRNA
ID1_AACAGGGGTGCGTGCT-1	ID1	15786	3044	GSE159677	patient 1	carotid	Plaque	nm	82	scRNA
ID1_AACAGGGTCCAAGAGG-1	ID1	7353	2878	GSE159677	patient 1	carotid	Plaque	nm	82	scRNA
ID1_AACAGGGTCCATTGCC-1	ID1	4522	1608	GSE159677	patient 1	carotid	Plaque	nm	82	scRNA
ID1_AACAGGGTCGATACGT-1	ID1	8551	1992	GSE159677	patient 1	carotid	Plaque	nm	82	scRNA
ID1_AACAGGGTCTACGGTA-1	ID1	9111	2323	GSE159677	patient 1	carotid	Plaque	nm	82	scRNA
ID1_AACCAACAGAAACTAC-1	ID1	13789	2779	GSE159677	patient 1	carotid	Plaque	nm	82	scRNA
ID1_AACCAACAGACTGTTC-1	ID1	15432	3791	GSE159677	patient 1	carotid	Plaque	nm	82	scRNA
ID1_AACCAACAGAGAGCCT-1	ID1	17186	2546	GSE159677	patient 1	carotid	Plaque	nm	82	scRNA
ID1_AACCAACAGCCAGACA-1	ID1	2799	1108	GSE159677	patient 1	carotid	Plaque	nm	82	scRNA
ID1_AACCAACCAATGAGCG-1	ID1	16265	2922	GSE159677	patient 1	carotid	Plaque	nm	82	scRNA
ID1_AACCAACCACGCTTAA-1	ID1	7056	1938	GSE159677	patient 1	carotid	Plaque	nm	82	scRNA
ID1_AACCAACCAGCGAACA-1	ID1	6616	1622	GSE159677	patient 1	carotid	Plaque	nm	82	scRNA
ID1_AACCAACCATCCAACA-1	ID1	4587	1731	GSE159677	patient 1	carotid	Plaque	nm	82	scRNA
ID1_AACCAACGTCACCCTT-1	ID1	3129	1070	GSE159677	patient 1	carotid	Plaque	nm	82	scRNA
ID1_AACCAACTCATTTGCT-1	ID1	2704	1061	GSE159677	patient 1	carotid	Plaque	nm	82	scRNA
ID1_AACCAACTCCACGTGG-1	ID1	4016	1448	GSE159677	patient 1	carotid	Plaque	nm	82	scRNA
ID1_AACCAACTCCCTGTTG-1	ID1	13030	2511	GSE159677	patient 1	carotid	Plaque	nm	82	scRNA
ID1_AACCACAAGACATAGT-1	ID1	3782	1262	GSE159677	patient 1	carotid	Plaque	nm	82	scRNA
ID1_AACCACAAGATCACCT-1	ID1	13815	2796	GSE159677	patient 1	carotid	Plaque	nm	82	scRNA
ID1_AACCACAAGCGGGTAT-1	ID1	519	303	GSE159677	patient 1	carotid	Plaque	nm	82	scRNA
ID1_AACCACACACGAGGAT-1	ID1	6094	1829	GSE159677	patient 1	carotid	Plaque	nm	82	scRNA
ID1_AACCACACAGCTCTGG-1	ID1	2165	910	GSE159677	patient 1	carotid	Plaque	nm	82	scRNA
ID1_AACCACAGTCACTACA-1	ID1	5684	1961	GSE159677	patient 1	carotid	Plaque	nm	82	scRNA
ID1_AACCACAGTCGTAATC-1	ID1	12858	2564	GSE159677	patient 1	carotid	Plaque	nm	82	scRNA
ID1_AACCACAGTTTAGACC-1	ID1	2939	1266	GSE159677	patient 1	carotid	Plaque	nm	82	scRNA
ID1_AACCACATCGAATGCT-1	ID1	10321	2262	GSE159677	patient 1	carotid	Plaque	nm	82	scRNA
ID1_AACCACATCGCAATGT-1	ID1	3334	1299	GSE159677	patient 1	carotid	Plaque	nm	82	scRNA
ID1_AACCATGAGATCCCAT-1	ID1	1509	858	GSE159677	patient 1	carotid	Plaque	nm	82	scRNA
ID1_AACCATGAGATGCCGA-1	ID1	2569	1158	GSE159677	patient 1	carotid	Plaque	nm	82	scRNA
ID1_AACCATGAGCACTCAT-1	ID1	2091	892	GSE159677	patient 1	carotid	Plaque	nm	82	scRNA
ID1_AACCATGCAACAAGAT-1	ID1	15040	3383	GSE159677	patient 1	carotid	Plaque	nm	82	scRNA
ID1_AACCATGCAGCGTACC-1	ID1	7304	2065	GSE159677	patient 1	carotid	Plaque	nm	82	scRNA
ID1_AACCATGCAGCTCCTT-1	ID1	3984	1217	GSE159677	patient 1	carotid	Plaque	nm	82	scRNA
ID1_AACCATGGTAAGTTGA-1	ID1	2335	1001	GSE159677	patient 1	carotid	Plaque	nm	82	scRNA
ID1_AACCATGGTCCGAAAG-1	ID1	515	313	GSE159677	patient 1	carotid	Plaque	nm	82	scRNA
ID1_AACCATGGTGAATTAG-1	ID1	12168	2470	GSE159677	patient 1	carotid	Plaque	nm	82	scRNA
ID1_AACCATGGTGATCGTT-1	ID1	2631	1034	GSE159677	patient 1	carotid	Plaque	nm	82	scRNA
ID1_AACCATGGTGCATACT-1	ID1	5424	1826	GSE159677	patient 1	carotid	Plaque	nm	82	scRNA
ID1_AACCATGGTGCTCTCT-1	ID1	2841	1185	GSE159677	patient 1	carotid	Plaque	nm	82	scRNA
ID1_AACCATGTCTCATGCC-1	ID1	3713	1018	GSE159677	patient 1	carotid	Plaque	nm	82	scRNA
ID1_AACCATGTCTTCTGTA-1	ID1	4237	1659	GSE159677	patient 1	carotid	Plaque	nm	82	scRNA
ID1_AACCCAAAGACCATGG-1	ID1	17819	3469	GSE159677	patient 1	carotid	Plaque	nm	82	scRNA
ID1_AACCCAAAGACCTTTG-1	ID1	6568	1893	GSE159677	patient 1	carotid	Plaque	nm	82	scRNA
ID1_AACCCAAAGATCGCTT-1	ID1	8599	2011	GSE159677	patient 1	carotid	Plaque	nm	82	scRNA
ID1_AACCCAACAAGTACCT-1	ID1	4500	1634	GSE159677	patient 1	carotid	Plaque	nm	82	scRNA
ID1_AACCCAACACCTATCC-1	ID1	3177	1228	GSE159677	patient 1	carotid	Plaque	nm	82	scRNA
ID1_AACCCAACACTGCTTC-1	ID1	11142	2811	GSE159677	patient 1	carotid	Plaque	nm	82	scRNA
ID1_AACCCAACAGACAATA-1	ID1	5344	1428	GSE159677	patient 1	carotid	Plaque	nm	82	scRNA
ID1_AACCCAACAGTCCCGA-1	ID1	6925	1890	GSE159677	patient 1	carotid	Plaque	nm	82	scRNA
ID1_AACCCAACATATCTGG-1	ID1	8999	2532	GSE159677	patient 1	carotid	Plaque	nm	82	scRNA
ID1_AACCCAACATGACAAA-1	ID1	6885	2134	GSE159677	patient 1	carotid	Plaque	nm	82	scRNA
ID1_AACCCAACATTAAGCC-1	ID1	1929	828	GSE159677	patient 1	carotid	Plaque	nm	82	scRNA
ID1_AACCCAACATTACTCT-1	ID1	2693	1058	GSE159677	patient 1	carotid	Plaque	nm	82	scRNA
ID1_AACCCAAGTCTCACGG-1	ID1	7572	1793	GSE159677	patient 1	carotid	Plaque	nm	82	scRNA
ID1_AACCCAAGTGAGCAGT-1	ID1	1629	880	GSE159677	patient 1	carotid	Plaque	nm	82	scRNA
ID1_AACCCAATCCAGCAAT-1	ID1	11820	3027	GSE159677	patient 1	carotid	Plaque	nm	82	scRNA
ID1_AACCCAATCTCCCATG-1	ID1	509	350	GSE159677	patient 1	carotid	Plaque	nm	82	scRNA
ID1_AACCTGAAGACGCTCC-1	ID1	2733	1104	GSE159677	patient 1	carotid	Plaque	nm	82	scRNA
ID1_AACCTGACAACTTCTT-1	ID1	3413	1443	GSE159677	patient 1	carotid	Plaque	nm	82	scRNA
ID1_AACCTGACACAATGAA-1	ID1	4249	1099	GSE159677	patient 1	carotid	Plaque	nm	82	scRNA
ID1_AACCTGACACAGTCAT-1	ID1	710	447	GSE159677	patient 1	carotid	Plaque	nm	82	scRNA
ID1_AACCTGACAGCGAACA-1	ID1	11118	2947	GSE159677	patient 1	carotid	Plaque	nm	82	scRNA
ID1_AACCTGACATAATGCC-1	ID1	7380	2085	GSE159677	patient 1	carotid	Plaque	nm	82	scRNA
ID1_AACCTGAGTATCGTGT-1	ID1	718	383	GSE159677	patient 1	carotid	Plaque	nm	82	scRNA
ID1_AACCTGATCCCAAGCG-1	ID1	9662	2450	GSE159677	patient 1	carotid	Plaque	nm	82	scRNA
ID1_AACCTGATCCCATGGG-1	ID1	2768	831	GSE159677	patient 1	carotid	Plaque	nm	82	scRNA
ID1_AACCTGATCCGATGTA-1	ID1	1413	608	GSE159677	patient 1	carotid	Plaque	nm	82	scRNA
ID1_AACCTGATCCGTTTCG-1	ID1	11905	2783	GSE159677	patient 1	carotid	Plaque	nm	82	scRNA
ID1_AACCTTTAGAGGGCGA-1	ID1	2045	847	GSE159677	patient 1	carotid	Plaque	nm	82	scRNA
ID1_AACCTTTAGGGTTAAT-1	ID1	6170	2059	GSE159677	patient 1	carotid	Plaque	nm	82	scRNA
ID1_AACCTTTGTACTGGGA-1	ID1	3101	1195	GSE159677	patient 1	carotid	Plaque	nm	82	scRNA
ID1_AACCTTTTCGGAAGGT-1	ID1	3374	1385	GSE159677	patient 1	carotid	Plaque	nm	82	scRNA
ID1_AACCTTTTCTAGGCCG-1	ID1	9674	2710	GSE159677	patient 1	carotid	Plaque	nm	82	scRNA
ID1_AACCTTTTCTCATGGA-1	ID1	10526	2812	GSE159677	patient 1	carotid	Plaque	nm	82	scRNA
ID1_AACGAAACAACCGATT-1	ID1	1479	599	GSE159677	patient 1	carotid	Plaque	nm	82	scRNA
ID1_AACGAAACACCAATTG-1	ID1	3605	1076	GSE159677	patient 1	carotid	Plaque	nm	82	scRNA
ID1_AACGAAACATGCCGAC-1	ID1	6908	2087	GSE159677	patient 1	carotid	Plaque	nm	82	scRNA
ID1_AACGAAAGTCCTTTGC-1	ID1	1457	696	GSE159677	patient 1	carotid	Plaque	nm	82	scRNA
ID1_AACGAAAGTCGCCTAG-1	ID1	9020	2052	GSE159677	patient 1	carotid	Plaque	nm	82	scRNA
ID1_AACGAAAGTGAGCAGT-1	ID1	18513	2680	GSE159677	patient 1	carotid	Plaque	nm	82	scRNA
ID1_AACGAAAGTTAGAAAC-1	ID1	13076	3228	GSE159677	patient 1	carotid	Plaque	nm	82	scRNA
ID1_AACGAAATCAGCAGAG-1	ID1	4495	1509	GSE159677	patient 1	carotid	Plaque	nm	82	scRNA
ID1_AACGGGAAGAGAGTGA-1	ID1	2410	893	GSE159677	patient 1	carotid	Plaque	nm	82	scRNA
ID1_AACGGGAAGATGATTG-1	ID1	2531	993	GSE159677	patient 1	carotid	Plaque	nm	82	scRNA
ID1_AACGGGAAGCACGGAT-1	ID1	5889	2167	GSE159677	patient 1	carotid	Plaque	nm	82	scRNA
ID1_AACGGGACAGACCAAG-1	ID1	12584	2834	GSE159677	patient 1	carotid	Plaque	nm	82	scRNA
ID1_AACGGGACAGGACAGT-1	ID1	3064	1207	GSE159677	patient 1	carotid	Plaque	nm	82	scRNA
ID1_AACGGGACATCCTCAC-1	ID1	19991	3863	GSE159677	patient 1	carotid	Plaque	nm	82	scRNA
ID1_AACGGGATCGAGTCTA-1	ID1	5172	1613	GSE159677	patient 1	carotid	Plaque	nm	82	scRNA
ID1_AACGTCAAGACATGCG-1	ID1	6995	2113	GSE159677	patient 1	carotid	Plaque	nm	82	scRNA
ID1_AACGTCAAGCGTGTTT-1	ID1	3298	1326	GSE159677	patient 1	carotid	Plaque	nm	82	scRNA
ID1_AACGTCAAGTCTCCTC-1	ID1	4333	1617	GSE159677	patient 1	carotid	Plaque	nm	82	scRNA
ID1_AACGTCAAGTGGTTAA-1	ID1	3227	1154	GSE159677	patient 1	carotid	Plaque	nm	82	scRNA
ID1_AACGTCACAAACCGGA-1	ID1	5076	1838	GSE159677	patient 1	carotid	Plaque	nm	82	scRNA
ID1_AACGTCAGTCACGACC-1	ID1	7418	2024	GSE159677	patient 1	carotid	Plaque	nm	82	scRNA
ID1_AACGTCAGTGACAGGT-1	ID1	13447	2715	GSE159677	patient 1	carotid	Plaque	nm	82	scRNA
ID1_AACGTCAGTGGACCAA-1	ID1	15699	3479	GSE159677	patient 1	carotid	Plaque	nm	82	scRNA
ID1_AACGTCAGTTACGTAC-1	ID1	3271	928	GSE159677	patient 1	carotid	Plaque	nm	82	scRNA
ID1_AACGTCATCAATCTTC-1	ID1	17007	3431	GSE159677	patient 1	carotid	Plaque	nm	82	scRNA
ID1_AACGTCATCCATCTGC-1	ID1	4276	1398	GSE159677	patient 1	carotid	Plaque	nm	82	scRNA
ID1_AACGTCATCGTTCGCT-1	ID1	19545	3666	GSE159677	patient 1	carotid	Plaque	nm	82	scRNA
ID1_AACTTCTAGAAGGTAG-1	ID1	9328	2170	GSE159677	patient 1	carotid	Plaque	nm	82	scRNA
ID1_AACTTCTGTACGACTT-1	ID1	12248	2247	GSE159677	patient 1	carotid	Plaque	nm	82	scRNA
ID1_AACTTCTGTCCCACGA-1	ID1	7161	2090	GSE159677	patient 1	carotid	Plaque	nm	82	scRNA
ID1_AACTTCTGTCGATTTG-1	ID1	3796	1240	GSE159677	patient 1	carotid	Plaque	nm	82	scRNA
ID1_AACTTCTGTCTACGAT-1	ID1	10227	2977	GSE159677	patient 1	carotid	Plaque	nm	82	scRNA
ID1_AACTTCTTCCAAGAGG-1	ID1	1385	633	GSE159677	patient 1	carotid	Plaque	nm	82	scRNA
ID1_AACTTCTTCCAGCACG-1	ID1	5164	1664	GSE159677	patient 1	carotid	Plaque	nm	82	scRNA
ID1_AACTTCTTCGGATAAA-1	ID1	2259	916	GSE159677	patient 1	carotid	Plaque	nm	82	scRNA
ID1_AAGAACAAGGATGTTA-1	ID1	2190	904	GSE159677	patient 1	carotid	Plaque	nm	82	scRNA
ID1_AAGAACACACTGGAAG-1	ID1	14132	2685	GSE159677	patient 1	carotid	Plaque	nm	82	scRNA
ID1_AAGAACACAGTGTATC-1	ID1	3991	1037	GSE159677	patient 1	carotid	Plaque	nm	82	scRNA
ID1_AAGAACAGTCCAGGTC-1	ID1	2350	1011	GSE159677	patient 1	carotid	Plaque	nm	82	scRNA
ID1_AAGAACAGTGTAGCAG-1	ID1	7657	1878	GSE159677	patient 1	carotid	Plaque	nm	82	scRNA
ID1_AAGAACATCGGTCGAC-1	ID1	2783	1130	GSE159677	patient 1	carotid	Plaque	nm	82	scRNA
ID1_AAGACAAAGCCACAAG-1	ID1	5889	1851	GSE159677	patient 1	carotid	Plaque	nm	82	scRNA
ID1_AAGACAACAATCACGT-1	ID1	5341	1901	GSE159677	patient 1	carotid	Plaque	nm	82	scRNA
ID1_AAGACAACATCAGCTA-1	ID1	8578	2362	GSE159677	patient 1	carotid	Plaque	nm	82	scRNA
ID1_AAGACAAGTGTGAGCA-1	ID1	4288	1445	GSE159677	patient 1	carotid	Plaque	nm	82	scRNA
ID1_AAGACAATCTCAGAAC-1	ID1	8119	1778	GSE159677	patient 1	carotid	Plaque	nm	82	scRNA
ID1_AAGACTCAGAAACACT-1	ID1	2100	944	GSE159677	patient 1	carotid	Plaque	nm	82	scRNA
ID1_AAGACTCAGAGGGTAA-1	ID1	11120	2562	GSE159677	patient 1	carotid	Plaque	nm	82	scRNA
ID1_AAGACTCAGCGAAACC-1	ID1	5770	2003	GSE159677	patient 1	carotid	Plaque	nm	82	scRNA
ID1_AAGACTCAGCGTCTCG-1	ID1	1141	482	GSE159677	patient 1	carotid	Plaque	nm	82	scRNA
ID1_AAGACTCAGCTAAATG-1	ID1	5035	1778	GSE159677	patient 1	carotid	Plaque	nm	82	scRNA
ID1_AAGACTCCACAAAGCG-1	ID1	16407	3187	GSE159677	patient 1	carotid	Plaque	nm	82	scRNA
ID1_AAGACTCCACCCTAGG-1	ID1	9777	2230	GSE159677	patient 1	carotid	Plaque	nm	82	scRNA
ID1_AAGACTCGTATACAGA-1	ID1	10386	2505	GSE159677	patient 1	carotid	Plaque	nm	82	scRNA
ID1_AAGACTCGTCACCGCA-1	ID1	11711	2557	GSE159677	patient 1	carotid	Plaque	nm	82	scRNA
ID1_AAGACTCTCACTTGTT-1	ID1	11400	2837	GSE159677	patient 1	carotid	Plaque	nm	82	scRNA
ID1_AAGACTCTCGTAGGGA-1	ID1	5570	1769	GSE159677	patient 1	carotid	Plaque	nm	82	scRNA
ID1_AAGATAGAGCTGGCTC-1	ID1	5740	1571	GSE159677	patient 1	carotid	Plaque	nm	82	scRNA
ID1_AAGATAGAGGGCTAAC-1	ID1	7872	2053	GSE159677	patient 1	carotid	Plaque	nm	82	scRNA
ID1_AAGATAGCAGGCTCTG-1	ID1	2308	993	GSE159677	patient 1	carotid	Plaque	nm	82	scRNA
ID1_AAGATAGGTATTTCTC-1	ID1	7594	1804	GSE159677	patient 1	carotid	Plaque	nm	82	scRNA
ID1_AAGATAGGTGTTAGCT-1	ID1	3005	1056	GSE159677	patient 1	carotid	Plaque	nm	82	scRNA
ID1_AAGATAGGTTCGCGTG-1	ID1	15336	3519	GSE159677	patient 1	carotid	Plaque	nm	82	scRNA
ID1_AAGATAGTCGCCTTTG-1	ID1	10292	2864	GSE159677	patient 1	carotid	Plaque	nm	82	scRNA
ID1_AAGATAGTCGGAATTC-1	ID1	3138	1218	GSE159677	patient 1	carotid	Plaque	nm	82	scRNA
ID1_AAGCATCAGGACAGTC-1	ID1	10700	2184	GSE159677	patient 1	carotid	Plaque	nm	82	scRNA
ID1_AAGCATCCAAGGCCTC-1	ID1	2306	1152	GSE159677	patient 1	carotid	Plaque	nm	82	scRNA
ID1_AAGCATCCACGTCTCT-1	ID1	17290	3237	GSE159677	patient 1	carotid	Plaque	nm	82	scRNA
ID1_AAGCATCGTAACTAAG-1	ID1	8845	2399	GSE159677	patient 1	carotid	Plaque	nm	82	scRNA
ID1_AAGCCATAGCAGCCCT-1	ID1	11027	2194	GSE159677	patient 1	carotid	Plaque	nm	82	scRNA
ID1_AAGCCATAGTATGAGT-1	ID1	11191	2819	GSE159677	patient 1	carotid	Plaque	nm	82	scRNA
ID1_AAGCCATCACCAGACC-1	ID1	10937	2758	GSE159677	patient 1	carotid	Plaque	nm	82	scRNA
ID1_AAGCCATCAGGGAATC-1	ID1	1957	882	GSE159677	patient 1	carotid	Plaque	nm	82	scRNA
ID1_AAGCCATCAGTTGAAA-1	ID1	10275	2197	GSE159677	patient 1	carotid	Plaque	nm	82	scRNA
ID1_AAGCCATTCAAGGTGG-1	ID1	4710	1204	GSE159677	patient 1	carotid	Plaque	nm	82	scRNA
ID1_AAGCCATTCCGTACGG-1	ID1	8622	2431	GSE159677	patient 1	carotid	Plaque	nm	82	scRNA
ID1_AAGCCATTCGTAACAC-1	ID1	6095	1959	GSE159677	patient 1	carotid	Plaque	nm	82	scRNA
ID1_AAGCGAGCACACCTGG-1	ID1	4149	1271	GSE159677	patient 1	carotid	Plaque	nm	82	scRNA
ID1_AAGCGAGCACGCAAAG-1	ID1	7861	2441	GSE159677	patient 1	carotid	Plaque	nm	82	scRNA
ID1_AAGCGAGCAGCGCGTT-1	ID1	1264	580	GSE159677	patient 1	carotid	Plaque	nm	82	scRNA
ID1_AAGCGAGGTAAGAACT-1	ID1	7848	2335	GSE159677	patient 1	carotid	Plaque	nm	82	scRNA
ID1_AAGCGAGGTCGGAACA-1	ID1	3566	1286	GSE159677	patient 1	carotid	Plaque	nm	82	scRNA
ID1_AAGCGTTAGCCGCACT-1	ID1	2341	877	GSE159677	patient 1	carotid	Plaque	nm	82	scRNA
ID1_AAGCGTTAGCGATCGA-1	ID1	3765	1146	GSE159677	patient 1	carotid	Plaque	nm	82	scRNA
ID1_AAGCGTTAGTAGACAT-1	ID1	6214	1949	GSE159677	patient 1	carotid	Plaque	nm	82	scRNA
ID1_AAGCGTTAGTCTAGCT-1	ID1	2731	1239	GSE159677	patient 1	carotid	Plaque	nm	82	scRNA
ID1_AAGCGTTCAACACTAC-1	ID1	3928	1407	GSE159677	patient 1	carotid	Plaque	nm	82	scRNA
ID1_AAGCGTTCACCATAAC-1	ID1	9739	2076	GSE159677	patient 1	carotid	Plaque	nm	82	scRNA
ID1_AAGCGTTGTCGAGATG-1	ID1	7901	2317	GSE159677	patient 1	carotid	Plaque	nm	82	scRNA
ID1_AAGCGTTGTTCTGACA-1	ID1	2026	813	GSE159677	patient 1	carotid	Plaque	nm	82	scRNA
ID1_AAGCGTTGTTTGGCTA-1	ID1	4479	1595	GSE159677	patient 1	carotid	Plaque	nm	82	scRNA
ID1_AAGCGTTTCATGTCAG-1	ID1	776	318	GSE159677	patient 1	carotid	Plaque	nm	82	scRNA
ID1_AAGCGTTTCCCTTTGG-1	ID1	12878	2291	GSE159677	patient 1	carotid	Plaque	nm	82	scRNA
ID1_AAGCGTTTCCGTGGGT-1	ID1	5107	1822	GSE159677	patient 1	carotid	Plaque	nm	82	scRNA
ID1_AAGCGTTTCTACTATC-1	ID1	5082	1730	GSE159677	patient 1	carotid	Plaque	nm	82	scRNA
ID1_AAGGAATAGCCTAGGA-1	ID1	8864	2134	GSE159677	patient 1	carotid	Plaque	nm	82	scRNA
ID1_AAGGAATAGCTCCGAC-1	ID1	4227	1517	GSE159677	patient 1	carotid	Plaque	nm	82	scRNA
ID1_AAGGAATAGTCATGCT-1	ID1	4400	1258	GSE159677	patient 1	carotid	Plaque	nm	82	scRNA
ID1_AAGGAATCAAGCGATG-1	ID1	5403	1772	GSE159677	patient 1	carotid	Plaque	nm	82	scRNA
ID1_AAGGAATCACCCAATA-1	ID1	11577	2610	GSE159677	patient 1	carotid	Plaque	nm	82	scRNA
ID1_AAGGAATCATCCGAGC-1	ID1	10617	2481	GSE159677	patient 1	carotid	Plaque	nm	82	scRNA
ID1_AAGGAATCATCGGTTA-1	ID1	1409	697	GSE159677	patient 1	carotid	Plaque	nm	82	scRNA
ID1_AAGGAATCATTAAGCC-1	ID1	9705	2206	GSE159677	patient 1	carotid	Plaque	nm	82	scRNA
ID1_AAGGAATGTCACCACG-1	ID1	4585	1546	GSE159677	patient 1	carotid	Plaque	nm	82	scRNA
ID1_AAGGAATTCATAGCAC-1	ID1	6500	1985	GSE159677	patient 1	carotid	Plaque	nm	82	scRNA
ID1_AAGGAATTCCTCTAGC-1	ID1	7780	2209	GSE159677	patient 1	carotid	Plaque	nm	82	scRNA
ID1_AAGGAATTCGAAATCC-1	ID1	9257	2248	GSE159677	patient 1	carotid	Plaque	nm	82	scRNA
ID1_AAGGAATTCTTCTTCC-1	ID1	14355	3109	GSE159677	patient 1	carotid	Plaque	nm	82	scRNA
ID1_AAGGTAAAGCATCAGG-1	ID1	792	417	GSE159677	patient 1	carotid	Plaque	nm	82	scRNA
ID1_AAGGTAAAGTCTGTAC-1	ID1	14261	3038	GSE159677	patient 1	carotid	Plaque	nm	82	scRNA
ID1_AAGGTAAAGTGGAAAG-1	ID1	9404	2603	GSE159677	patient 1	carotid	Plaque	nm	82	scRNA
ID1_AAGGTAACATAGCTGT-1	ID1	4527	1674	GSE159677	patient 1	carotid	Plaque	nm	82	scRNA
ID1_AAGGTAAGTCTTCCGT-1	ID1	5424	1636	GSE159677	patient 1	carotid	Plaque	nm	82	scRNA
ID1_AAGGTAAGTGAGCTCC-1	ID1	8823	2358	GSE159677	patient 1	carotid	Plaque	nm	82	scRNA
ID1_AAGGTAATCAAAGGTA-1	ID1	3615	1396	GSE159677	patient 1	carotid	Plaque	nm	82	scRNA
ID1_AAGTACCAGCTAGTTC-1	ID1	10317	2762	GSE159677	patient 1	carotid	Plaque	nm	82	scRNA
ID1_AAGTACCCAACAGTGG-1	ID1	11043	2273	GSE159677	patient 1	carotid	Plaque	nm	82	scRNA
ID1_AAGTACCCAAGCAATA-1	ID1	4274	1601	GSE159677	patient 1	carotid	Plaque	nm	82	scRNA
ID1_AAGTACCCATATCTCT-1	ID1	3223	1193	GSE159677	patient 1	carotid	Plaque	nm	82	scRNA
ID1_AAGTACCCATGGAAGC-1	ID1	9939	2168	GSE159677	patient 1	carotid	Plaque	nm	82	scRNA
ID1_AAGTACCGTAGACACG-1	ID1	2176	1046	GSE159677	patient 1	carotid	Plaque	nm	82	scRNA
ID1_AAGTACCTCAGTGTCA-1	ID1	2747	1270	GSE159677	patient 1	carotid	Plaque	nm	82	scRNA
ID1_AAGTACCTCTCCTACG-1	ID1	5740	1901	GSE159677	patient 1	carotid	Plaque	nm	82	scRNA
ID1_AAGTACCTCTTTGCTA-1	ID1	711	472	GSE159677	patient 1	carotid	Plaque	nm	82	scRNA
ID1_AAGTCGTAGCTGAGTG-1	ID1	6506	1935	GSE159677	patient 1	carotid	Plaque	nm	82	scRNA
ID1_AAGTCGTAGTCAGCCC-1	ID1	1745	759	GSE159677	patient 1	carotid	Plaque	nm	82	scRNA
ID1_AAGTCGTCAAGCAGGT-1	ID1	12615	2775	GSE159677	patient 1	carotid	Plaque	nm	82	scRNA
ID1_AAGTCGTCAAGCTGTT-1	ID1	2602	1167	GSE159677	patient 1	carotid	Plaque	nm	82	scRNA
ID1_AAGTCGTCAATGTTGC-1	ID1	1157	664	GSE159677	patient 1	carotid	Plaque	nm	82	scRNA
ID1_AAGTCGTCACACCGAC-1	ID1	2588	1061	GSE159677	patient 1	carotid	Plaque	nm	82	scRNA
ID1_AAGTCGTCAGACTCTA-1	ID1	2311	789	GSE159677	patient 1	carotid	Plaque	nm	82	scRNA
ID1_AAGTCGTCAGAGTCAG-1	ID1	6007	1540	GSE159677	patient 1	carotid	Plaque	nm	82	scRNA
ID1_AAGTCGTCAGGTAGTG-1	ID1	2088	883	GSE159677	patient 1	carotid	Plaque	nm	82	scRNA
ID1_AAGTCGTCAGTGTGGA-1	ID1	953	491	GSE159677	patient 1	carotid	Plaque	nm	82	scRNA
ID1_AAGTCGTGTATCTCGA-1	ID1	8517	1697	GSE159677	patient 1	carotid	Plaque	nm	82	scRNA
ID1_AAGTCGTGTCAGGTAG-1	ID1	2078	973	GSE159677	patient 1	carotid	Plaque	nm	82	scRNA
ID1_AAGTCGTGTCATGACT-1	ID1	1435	664	GSE159677	patient 1	carotid	Plaque	nm	82	scRNA
ID1_AAGTCGTGTGGAACAC-1	ID1	7353	2017	GSE159677	patient 1	carotid	Plaque	nm	82	scRNA
ID1_AAGTCGTTCAAATAGG-1	ID1	8763	2360	GSE159677	patient 1	carotid	Plaque	nm	82	scRNA
ID1_AAGTCGTTCGTTCTCG-1	ID1	11653	3038	GSE159677	patient 1	carotid	Plaque	nm	82	scRNA
ID1_AAGTGAAAGCTCGTGC-1	ID1	2409	1050	GSE159677	patient 1	carotid	Plaque	nm	82	scRNA
ID1_AAGTGAACACATTGTG-1	ID1	6796	1855	GSE159677	patient 1	carotid	Plaque	nm	82	scRNA
ID1_AAGTGAAGTCCACAGC-1	ID1	9135	2196	GSE159677	patient 1	carotid	Plaque	nm	82	scRNA
ID1_AAGTGAAGTTTCCAAG-1	ID1	6478	1968	GSE159677	patient 1	carotid	Plaque	nm	82	scRNA
ID1_AAGTGAATCAAGAGTA-1	ID1	18454	3968	GSE159677	patient 1	carotid	Plaque	nm	82	scRNA
ID1_AAGTGAATCACTACTT-1	ID1	13667	2685	GSE159677	patient 1	carotid	Plaque	nm	82	scRNA
ID1_AAGTGAATCCGTGGTG-1	ID1	3307	1239	GSE159677	patient 1	carotid	Plaque	nm	82	scRNA
ID1_AAGTGAATCGTCTAAG-1	ID1	1042	556	GSE159677	patient 1	carotid	Plaque	nm	82	scRNA
ID1_AAGTGAATCTGGCCTT-1	ID1	6137	1847	GSE159677	patient 1	carotid	Plaque	nm	82	scRNA
ID1_AAGTTCGAGCGAAACC-1	ID1	2104	795	GSE159677	patient 1	carotid	Plaque	nm	82	scRNA
ID1_AAGTTCGAGTAGACAT-1	ID1	3109	1213	GSE159677	patient 1	carotid	Plaque	nm	82	scRNA
ID1_AAGTTCGAGTCAATCC-1	ID1	7367	2276	GSE159677	patient 1	carotid	Plaque	nm	82	scRNA
ID1_AAGTTCGAGTCATGGG-1	ID1	8925	2115	GSE159677	patient 1	carotid	Plaque	nm	82	scRNA
ID1_AAGTTCGAGTCTCCTC-1	ID1	5628	1509	GSE159677	patient 1	carotid	Plaque	nm	82	scRNA
ID1_AAGTTCGTCCGCTGTT-1	ID1	8022	2260	GSE159677	patient 1	carotid	Plaque	nm	82	scRNA
ID1_AAGTTCGTCTGGTTGA-1	ID1	10207	2682	GSE159677	patient 1	carotid	Plaque	nm	82	scRNA
ID1_AATAGAGAGAGTGACC-1	ID1	3893	1483	GSE159677	patient 1	carotid	Plaque	nm	82	scRNA
ID1_AATAGAGAGCGAGTAC-1	ID1	7189	2157	GSE159677	patient 1	carotid	Plaque	nm	82	scRNA
ID1_AATAGAGAGGCATGCA-1	ID1	9159	2249	GSE159677	patient 1	carotid	Plaque	nm	82	scRNA
ID1_AATAGAGAGGGAGTTC-1	ID1	2162	984	GSE159677	patient 1	carotid	Plaque	nm	82	scRNA
ID1_AATAGAGCAGCGGTCT-1	ID1	1889	851	GSE159677	patient 1	carotid	Plaque	nm	82	scRNA
ID1_AATAGAGCAGGCACAA-1	ID1	5830	1671	GSE159677	patient 1	carotid	Plaque	nm	82	scRNA
ID1_AATAGAGCAGGCTTGC-1	ID1	2150	951	GSE159677	patient 1	carotid	Plaque	nm	82	scRNA
ID1_AATAGAGGTTAATGAG-1	ID1	2856	1068	GSE159677	patient 1	carotid	Plaque	nm	82	scRNA
ID1_AATAGAGGTTTCGCTC-1	ID1	8376	2309	GSE159677	patient 1	carotid	Plaque	nm	82	scRNA
ID1_AATAGAGTCACTGGTA-1	ID1	7475	2283	GSE159677	patient 1	carotid	Plaque	nm	82	scRNA
ID1_AATAGAGTCATCCTGC-1	ID1	5296	1850	GSE159677	patient 1	carotid	Plaque	nm	82	scRNA
ID1_AATCACGAGCTGACTT-1	ID1	6222	1676	GSE159677	patient 1	carotid	Plaque	nm	82	scRNA
ID1_AATCACGAGGAACGTC-1	ID1	2881	1181	GSE159677	patient 1	carotid	Plaque	nm	82	scRNA
ID1_AATCACGCAAGTTCGT-1	ID1	15500	3822	GSE159677	patient 1	carotid	Plaque	nm	82	scRNA
ID1_AATCACGCACAACGTT-1	ID1	10707	2698	GSE159677	patient 1	carotid	Plaque	nm	82	scRNA
ID1_AATCACGGTCGTATGT-1	ID1	19587	3640	GSE159677	patient 1	carotid	Plaque	nm	82	scRNA
ID1_AATCACGGTGGACTGA-1	ID1	8839	2243	GSE159677	patient 1	carotid	Plaque	nm	82	scRNA
ID1_AATCACGGTTAAACAG-1	ID1	9626	2040	GSE159677	patient 1	carotid	Plaque	nm	82	scRNA
ID1_AATCGACAGGAGCAAA-1	ID1	9339	2069	GSE159677	patient 1	carotid	Plaque	nm	82	scRNA
ID1_AATCGACCAAGCACAG-1	ID1	4212	1592	GSE159677	patient 1	carotid	Plaque	nm	82	scRNA
ID1_AATCGACCACGTAGAG-1	ID1	5708	1881	GSE159677	patient 1	carotid	Plaque	nm	82	scRNA
ID1_AATCGACCAGCACCCA-1	ID1	958	485	GSE159677	patient 1	carotid	Plaque	nm	82	scRNA
ID1_AATCGACCAGGGTTGA-1	ID1	4148	1344	GSE159677	patient 1	carotid	Plaque	nm	82	scRNA
ID1_AATCGACGTGGGTCAA-1	ID1	1204	633	GSE159677	patient 1	carotid	Plaque	nm	82	scRNA
ID1_AATCGACTCAACCTCC-1	ID1	16588	3697	GSE159677	patient 1	carotid	Plaque	nm	82	scRNA
ID1_AATCGACTCATTGTTC-1	ID1	12334	2813	GSE159677	patient 1	carotid	Plaque	nm	82	scRNA
ID1_AATCGACTCCGTTGAA-1	ID1	6968	1978	GSE159677	patient 1	carotid	Plaque	nm	82	scRNA
ID1_AATCGACTCGATTGAC-1	ID1	2724	1040	GSE159677	patient 1	carotid	Plaque	nm	82	scRNA
ID1_AATCGACTCGGTTCAA-1	ID1	1429	842	GSE159677	patient 1	carotid	Plaque	nm	82	scRNA
ID1_AATCGTGAGAATCTAG-1	ID1	2008	856	GSE159677	patient 1	carotid	Plaque	nm	82	scRNA
ID1_AATCGTGAGAGCGACT-1	ID1	18766	3310	GSE159677	patient 1	carotid	Plaque	nm	82	scRNA
ID1_AATCGTGAGTTCCATG-1	ID1	12639	2833	GSE159677	patient 1	carotid	Plaque	nm	82	scRNA
ID1_AATCGTGCATGATGCT-1	ID1	3331	1497	GSE159677	patient 1	carotid	Plaque	nm	82	scRNA
ID1_AATCGTGGTTAGAAAC-1	ID1	2766	1183	GSE159677	patient 1	carotid	Plaque	nm	82	scRNA
ID1_AATCGTGTCCCTCAAC-1	ID1	13744	3518	GSE159677	patient 1	carotid	Plaque	nm	82	scRNA
ID1_AATGAAGAGACGCCAA-1	ID1	2167	922	GSE159677	patient 1	carotid	Plaque	nm	82	scRNA
ID1_AATGAAGAGTTCTACG-1	ID1	3170	1392	GSE159677	patient 1	carotid	Plaque	nm	82	scRNA
ID1_AATGAAGCACAGAGCA-1	ID1	8943	2020	GSE159677	patient 1	carotid	Plaque	nm	82	scRNA
ID1_AATGAAGGTCATTGCA-1	ID1	2602	1077	GSE159677	patient 1	carotid	Plaque	nm	82	scRNA
ID1_AATGAAGGTCTACGTA-1	ID1	6023	2040	GSE159677	patient 1	carotid	Plaque	nm	82	scRNA
ID1_AATGAAGGTTCAGTAC-1	ID1	12681	2314	GSE159677	patient 1	carotid	Plaque	nm	82	scRNA
ID1_AATGACCAGACTGGGT-1	ID1	2181	894	GSE159677	patient 1	carotid	Plaque	nm	82	scRNA
ID1_AATGACCAGATACCAA-1	ID1	2773	1141	GSE159677	patient 1	carotid	Plaque	nm	82	scRNA
ID1_AATGACCAGCCGCACT-1	ID1	7820	2484	GSE159677	patient 1	carotid	Plaque	nm	82	scRNA
ID1_AATGACCAGGGATCTG-1	ID1	2752	1135	GSE159677	patient 1	carotid	Plaque	nm	82	scRNA
ID1_AATGACCAGGTAAGAG-1	ID1	7404	2063	GSE159677	patient 1	carotid	Plaque	nm	82	scRNA
ID1_AATGACCCAACTTGGT-1	ID1	8552	2102	GSE159677	patient 1	carotid	Plaque	nm	82	scRNA
ID1_AATGACCCAGATACTC-1	ID1	4672	1326	GSE159677	patient 1	carotid	Plaque	nm	82	scRNA
ID1_AATGCCAAGCGTTCCG-1	ID1	17298	3284	GSE159677	patient 1	carotid	Plaque	nm	82	scRNA
ID1_AATGCCAAGGGCAACT-1	ID1	8176	2260	GSE159677	patient 1	carotid	Plaque	nm	82	scRNA
ID1_AATGCCACAAGTAGTA-1	ID1	1379	753	GSE159677	patient 1	carotid	Plaque	nm	82	scRNA
ID1_AATGCCACACTGCTTC-1	ID1	2638	990	GSE159677	patient 1	carotid	Plaque	nm	82	scRNA
ID1_AATGCCACAGCATACT-1	ID1	15683	3070	GSE159677	patient 1	carotid	Plaque	nm	82	scRNA
ID1_AATGCCACATATGGCT-1	ID1	2545	1061	GSE159677	patient 1	carotid	Plaque	nm	82	scRNA
ID1_AATGCCAGTCCCGTGA-1	ID1	2194	827	GSE159677	patient 1	carotid	Plaque	nm	82	scRNA
ID1_AATGCCAGTCTACACA-1	ID1	2930	1137	GSE159677	patient 1	carotid	Plaque	nm	82	scRNA
ID1_AATGCCAGTTTAGACC-1	ID1	9781	2153	GSE159677	patient 1	carotid	Plaque	nm	82	scRNA
ID1_AATGCCATCAGTGTGT-1	ID1	4563	1641	GSE159677	patient 1	carotid	Plaque	nm	82	scRNA
ID1_AATGCCATCCATACTT-1	ID1	10955	2860	GSE159677	patient 1	carotid	Plaque	nm	82	scRNA
ID1_AATGCCATCCATCACC-1	ID1	6781	1991	GSE159677	patient 1	carotid	Plaque	nm	82	scRNA
ID1_AATGCCATCCCATGGG-1	ID1	2187	987	GSE159677	patient 1	carotid	Plaque	nm	82	scRNA
ID1_AATGCCATCGAAATCC-1	ID1	2148	830	GSE159677	patient 1	carotid	Plaque	nm	82	scRNA
ID1_AATGCCATCGTAGGAG-1	ID1	6405	1735	GSE159677	patient 1	carotid	Plaque	nm	82	scRNA
ID1_AATGCCATCTGACGCG-1	ID1	2053	783	GSE159677	patient 1	carotid	Plaque	nm	82	scRNA
ID1_AATGGAAAGAGATTCA-1	ID1	2102	871	GSE159677	patient 1	carotid	Plaque	nm	82	scRNA
ID1_AATGGAAAGCCTCAGC-1	ID1	7819	2183	GSE159677	patient 1	carotid	Plaque	nm	82	scRNA
ID1_AATGGAAAGGGTAATT-1	ID1	7569	1982	GSE159677	patient 1	carotid	Plaque	nm	82	scRNA
ID1_AATGGAAAGTCGCCAC-1	ID1	3156	1246	GSE159677	patient 1	carotid	Plaque	nm	82	scRNA
ID1_AATGGAACAAGTGTCT-1	ID1	10985	2468	GSE159677	patient 1	carotid	Plaque	nm	82	scRNA
ID1_AATGGAACATAATGAG-1	ID1	2835	1163	GSE159677	patient 1	carotid	Plaque	nm	82	scRNA
ID1_AATGGAACATGGACAG-1	ID1	5811	1603	GSE159677	patient 1	carotid	Plaque	nm	82	scRNA
ID1_AATGGAAGTTCGTAAC-1	ID1	2708	1088	GSE159677	patient 1	carotid	Plaque	nm	82	scRNA
ID1_AATGGAATCAGCGGAA-1	ID1	2025	854	GSE159677	patient 1	carotid	Plaque	nm	82	scRNA
ID1_AATGGAATCATACGAC-1	ID1	4939	1739	GSE159677	patient 1	carotid	Plaque	nm	82	scRNA
ID1_AATGGAATCTACTATC-1	ID1	3635	1445	GSE159677	patient 1	carotid	Plaque	nm	82	scRNA
ID1_AATGGCTAGCAACAGC-1	ID1	12452	2674	GSE159677	patient 1	carotid	Plaque	nm	82	scRNA
ID1_AATGGCTAGTAATTGG-1	ID1	2879	1254	GSE159677	patient 1	carotid	Plaque	nm	82	scRNA
ID1_AATGGCTAGTCGAAGC-1	ID1	3201	1367	GSE159677	patient 1	carotid	Plaque	nm	82	scRNA
ID1_AATGGCTAGTTGCGCC-1	ID1	3077	1164	GSE159677	patient 1	carotid	Plaque	nm	82	scRNA
ID1_AATGGCTCATCGAAGG-1	ID1	3555	1309	GSE159677	patient 1	carotid	Plaque	nm	82	scRNA
ID1_AATGGCTGTACAAAGT-1	ID1	2873	1236	GSE159677	patient 1	carotid	Plaque	nm	82	scRNA
ID1_AATGGCTGTAGTCCTA-1	ID1	8819	2177	GSE159677	patient 1	carotid	Plaque	nm	82	scRNA
ID1_AATGGCTGTCTGATCA-1	ID1	4832	1831	GSE159677	patient 1	carotid	Plaque	nm	82	scRNA
ID1_AATGGCTGTGGCCCAT-1	ID1	9855	2843	GSE159677	patient 1	carotid	Plaque	nm	82	scRNA
ID1_AATGGCTGTTACAGCT-1	ID1	10017	2382	GSE159677	patient 1	carotid	Plaque	nm	82	scRNA
ID1_AATTCCTAGCGGTAAC-1	ID1	6586	1804	GSE159677	patient 1	carotid	Plaque	nm	82	scRNA
ID1_AATTCCTAGGTTGCCC-1	ID1	2563	1089	GSE159677	patient 1	carotid	Plaque	nm	82	scRNA
ID1_AATTCCTAGTGTCATC-1	ID1	11661	2798	GSE159677	patient 1	carotid	Plaque	nm	82	scRNA
ID1_AATTCCTCATGGTACT-1	ID1	14806	3279	GSE159677	patient 1	carotid	Plaque	nm	82	scRNA
ID1_AATTCCTCATTAGGCT-1	ID1	15478	3131	GSE159677	patient 1	carotid	Plaque	nm	82	scRNA
ID1_AATTCCTTCACTGGTA-1	ID1	1046	566	GSE159677	patient 1	carotid	Plaque	nm	82	scRNA
ID1_AATTTCCAGCAAGTCG-1	ID1	6689	1910	GSE159677	patient 1	carotid	Plaque	nm	82	scRNA
ID1_AATTTCCAGCAGGCTA-1	ID1	11621	2964	GSE159677	patient 1	carotid	Plaque	nm	82	scRNA
ID1_AATTTCCAGTATAGGT-1	ID1	2984	1137	GSE159677	patient 1	carotid	Plaque	nm	82	scRNA
ID1_AATTTCCCATCATTTC-1	ID1	2561	1016	GSE159677	patient 1	carotid	Plaque	nm	82	scRNA
ID1_AATTTCCCATGGAAGC-1	ID1	11632	2609	GSE159677	patient 1	carotid	Plaque	nm	82	scRNA
ID1_AATTTCCCATGGCGCT-1	ID1	10335	2383	GSE159677	patient 1	carotid	Plaque	nm	82	scRNA
ID1_AATTTCCCATTACTCT-1	ID1	509	359	GSE159677	patient 1	carotid	Plaque	nm	82	scRNA
ID1_AATTTCCGTAACATGA-1	ID1	2597	1035	GSE159677	patient 1	carotid	Plaque	nm	82	scRNA
ID1_AATTTCCGTATCATGC-1	ID1	2514	1070	GSE159677	patient 1	carotid	Plaque	nm	82	scRNA
ID1_AATTTCCGTGCGGCTT-1	ID1	904	459	GSE159677	patient 1	carotid	Plaque	nm	82	scRNA
ID1_AATTTCCGTGGTCTTA-1	ID1	7329	2170	GSE159677	patient 1	carotid	Plaque	nm	82	scRNA
ID1_AATTTCCTCAAGCGTT-1	ID1	14182	3271	GSE159677	patient 1	carotid	Plaque	nm	82	scRNA
ID1_AATTTCCTCGGCTGTG-1	ID1	4204	1300	GSE159677	patient 1	carotid	Plaque	nm	82	scRNA
ID1_ACAAAGAAGCGACTGA-1	ID1	9767	2817	GSE159677	patient 1	carotid	Plaque	nm	82	scRNA
ID1_ACAAAGACAAACCGGA-1	ID1	1267	538	GSE159677	patient 1	carotid	Plaque	nm	82	scRNA
ID1_ACAAAGACAACTGGTT-1	ID1	2681	1111	GSE159677	patient 1	carotid	Plaque	nm	82	scRNA
ID1_ACAAAGACAATTTCCT-1	ID1	1184	606	GSE159677	patient 1	carotid	Plaque	nm	82	scRNA
ID1_ACAAAGACAGACCTGC-1	ID1	12130	2617	GSE159677	patient 1	carotid	Plaque	nm	82	scRNA
ID1_ACAAAGACATGTGGCC-1	ID1	2594	969	GSE159677	patient 1	carotid	Plaque	nm	82	scRNA
ID1_ACAAAGAGTCACGCTG-1	ID1	12000	2510	GSE159677	patient 1	carotid	Plaque	nm	82	scRNA
ID1_ACAAAGATCGATTCCC-1	ID1	17230	3757	GSE159677	patient 1	carotid	Plaque	nm	82	scRNA
ID1_ACAAAGATCGCAACAT-1	ID1	6685	2088	GSE159677	patient 1	carotid	Plaque	nm	82	scRNA
ID1_ACAAAGATCGCGTTTC-1	ID1	8565	2335	GSE159677	patient 1	carotid	Plaque	nm	82	scRNA
ID1_ACAAAGATCGCTATTT-1	ID1	7765	2399	GSE159677	patient 1	carotid	Plaque	nm	82	scRNA
ID1_ACAAAGATCTATACTC-1	ID1	2549	881	GSE159677	patient 1	carotid	Plaque	nm	82	scRNA
ID1_ACAACCAAGACGGATC-1	ID1	11118	2625	GSE159677	patient 1	carotid	Plaque	nm	82	scRNA
ID1_ACAACCACAGTCACGC-1	ID1	10152	2798	GSE159677	patient 1	carotid	Plaque	nm	82	scRNA
ID1_ACAACCAGTCGAGTTT-1	ID1	10369	2457	GSE159677	patient 1	carotid	Plaque	nm	82	scRNA
ID1_ACAACCAGTCTAGATC-1	ID1	780	333	GSE159677	patient 1	carotid	Plaque	nm	82	scRNA
ID1_ACAACCATCCATTCGC-1	ID1	11910	2189	GSE159677	patient 1	carotid	Plaque	nm	82	scRNA
ID1_ACAACCATCGACCACG-1	ID1	7370	2292	GSE159677	patient 1	carotid	Plaque	nm	82	scRNA
ID1_ACAACCATCGGCAGTC-1	ID1	3547	968	GSE159677	patient 1	carotid	Plaque	nm	82	scRNA
ID1_ACAAGCTAGCGTGAAC-1	ID1	10373	2850	GSE159677	patient 1	carotid	Plaque	nm	82	scRNA
ID1_ACAAGCTAGTACCGGA-1	ID1	3549	1266	GSE159677	patient 1	carotid	Plaque	nm	82	scRNA
ID1_ACAAGCTAGTTCATCG-1	ID1	1401	711	GSE159677	patient 1	carotid	Plaque	nm	82	scRNA
ID1_ACAAGCTCAATTGTGC-1	ID1	2586	1240	GSE159677	patient 1	carotid	Plaque	nm	82	scRNA
ID1_ACAAGCTCACAAAGTA-1	ID1	3006	1298	GSE159677	patient 1	carotid	Plaque	nm	82	scRNA
ID1_ACAAGCTTCCATTGGA-1	ID1	2904	1468	GSE159677	patient 1	carotid	Plaque	nm	82	scRNA
ID1_ACAAGCTTCCTCAGAA-1	ID1	12357	2648	GSE159677	patient 1	carotid	Plaque	nm	82	scRNA
ID1_ACACAGTAGCCTATCA-1	ID1	10371	2641	GSE159677	patient 1	carotid	Plaque	nm	82	scRNA
ID1_ACACAGTAGCTTCGTA-1	ID1	8263	2003	GSE159677	patient 1	carotid	Plaque	nm	82	scRNA
ID1_ACACAGTAGTGCAACG-1	ID1	2689	772	GSE159677	patient 1	carotid	Plaque	nm	82	scRNA
ID1_ACACAGTAGTGTTGAA-1	ID1	7728	2099	GSE159677	patient 1	carotid	Plaque	nm	82	scRNA
ID1_ACACAGTCATAACCCA-1	ID1	867	495	GSE159677	patient 1	carotid	Plaque	nm	82	scRNA
ID1_ACACAGTCATAGTCAC-1	ID1	11565	2533	GSE159677	patient 1	carotid	Plaque	nm	82	scRNA
ID1_ACACAGTGTCCAAGAG-1	ID1	7603	2389	GSE159677	patient 1	carotid	Plaque	nm	82	scRNA
ID1_ACACAGTGTGGAGAAA-1	ID1	1944	938	GSE159677	patient 1	carotid	Plaque	nm	82	scRNA
ID1_ACACAGTGTTTGGGAG-1	ID1	6383	1838	GSE159677	patient 1	carotid	Plaque	nm	82	scRNA
ID1_ACACAGTTCCTACAAG-1	ID1	3458	1230	GSE159677	patient 1	carotid	Plaque	nm	82	scRNA
ID1_ACACCAAAGAACTGAT-1	ID1	2445	804	GSE159677	patient 1	carotid	Plaque	nm	82	scRNA
ID1_ACACCAAAGACGGTTG-1	ID1	2666	918	GSE159677	patient 1	carotid	Plaque	nm	82	scRNA
ID1_ACACCAAAGACTAAGT-1	ID1	8599	2277	GSE159677	patient 1	carotid	Plaque	nm	82	scRNA
ID1_ACACCAAAGAGTAACT-1	ID1	6685	1742	GSE159677	patient 1	carotid	Plaque	nm	82	scRNA
ID1_ACACCAAAGTGATAGT-1	ID1	16682	3166	GSE159677	patient 1	carotid	Plaque	nm	82	scRNA
ID1_ACACCAACAAGGAGTC-1	ID1	2431	623	GSE159677	patient 1	carotid	Plaque	nm	82	scRNA
ID1_ACACCAACACATACTG-1	ID1	1151	398	GSE159677	patient 1	carotid	Plaque	nm	82	scRNA
ID1_ACACCAACAGTGTGCC-1	ID1	13749	2775	GSE159677	patient 1	carotid	Plaque	nm	82	scRNA
ID1_ACACCAACATCCGCGA-1	ID1	5471	1937	GSE159677	patient 1	carotid	Plaque	nm	82	scRNA
ID1_ACACCAACATCTATCT-1	ID1	20453	4121	GSE159677	patient 1	carotid	Plaque	nm	82	scRNA
ID1_ACACCAAGTCGAAACG-1	ID1	3457	1212	GSE159677	patient 1	carotid	Plaque	nm	82	scRNA
ID1_ACACCAAGTTAGTTCG-1	ID1	10258	2496	GSE159677	patient 1	carotid	Plaque	nm	82	scRNA
ID1_ACACCAAGTTGCAAGG-1	ID1	3630	1257	GSE159677	patient 1	carotid	Plaque	nm	82	scRNA
ID1_ACACCAATCCGACAGC-1	ID1	4207	1533	GSE159677	patient 1	carotid	Plaque	nm	82	scRNA
ID1_ACACGCGAGCGCGTTC-1	ID1	1996	789	GSE159677	patient 1	carotid	Plaque	nm	82	scRNA
ID1_ACACGCGAGGAGTATT-1	ID1	1841	857	GSE159677	patient 1	carotid	Plaque	nm	82	scRNA
ID1_ACACGCGAGGCAGCTA-1	ID1	4674	1344	GSE159677	patient 1	carotid	Plaque	nm	82	scRNA
ID1_ACACGCGCAGCACAAG-1	ID1	5570	1620	GSE159677	patient 1	carotid	Plaque	nm	82	scRNA
ID1_ACACGCGCATAGAGGC-1	ID1	13617	2814	GSE159677	patient 1	carotid	Plaque	nm	82	scRNA
ID1_ACACGCGGTCTCGCGA-1	ID1	1119	600	GSE159677	patient 1	carotid	Plaque	nm	82	scRNA
ID1_ACACGCGGTGACTGAG-1	ID1	10379	2500	GSE159677	patient 1	carotid	Plaque	nm	82	scRNA
ID1_ACACGCGGTGCTGTCG-1	ID1	4101	1351	GSE159677	patient 1	carotid	Plaque	nm	82	scRNA
ID1_ACACGCGGTTCAACGT-1	ID1	9857	2230	GSE159677	patient 1	carotid	Plaque	nm	82	scRNA
ID1_ACACGCGTCCGATTAG-1	ID1	4942	1788	GSE159677	patient 1	carotid	Plaque	nm	82	scRNA
ID1_ACACGCGTCTTAATCC-1	ID1	4559	1753	GSE159677	patient 1	carotid	Plaque	nm	82	scRNA
ID1_ACACTGAAGACAACTA-1	ID1	2533	1010	GSE159677	patient 1	carotid	Plaque	nm	82	scRNA
ID1_ACACTGAAGCATACTC-1	ID1	8121	2037	GSE159677	patient 1	carotid	Plaque	nm	82	scRNA
ID1_ACACTGAAGTAAAGCT-1	ID1	8490	2228	GSE159677	patient 1	carotid	Plaque	nm	82	scRNA
ID1_ACACTGAAGTAACCGG-1	ID1	9454	2362	GSE159677	patient 1	carotid	Plaque	nm	82	scRNA
ID1_ACACTGAAGTGATCGG-1	ID1	12416	2805	GSE159677	patient 1	carotid	Plaque	nm	82	scRNA
ID1_ACACTGAAGTTCCGGC-1	ID1	2005	810	GSE159677	patient 1	carotid	Plaque	nm	82	scRNA
ID1_ACACTGACACCCTATC-1	ID1	2535	999	GSE159677	patient 1	carotid	Plaque	nm	82	scRNA
ID1_ACACTGAGTCAACATC-1	ID1	1902	732	GSE159677	patient 1	carotid	Plaque	nm	82	scRNA
ID1_ACACTGAGTCTCCTGT-1	ID1	4099	1616	GSE159677	patient 1	carotid	Plaque	nm	82	scRNA
ID1_ACACTGAGTGAATTGA-1	ID1	3631	1600	GSE159677	patient 1	carotid	Plaque	nm	82	scRNA
ID1_ACACTGAGTGATACAA-1	ID1	3144	1313	GSE159677	patient 1	carotid	Plaque	nm	82	scRNA
ID1_ACACTGAGTGGTCAAG-1	ID1	12345	2732	GSE159677	patient 1	carotid	Plaque	nm	82	scRNA
ID1_ACACTGATCGCTCCTA-1	ID1	3688	1350	GSE159677	patient 1	carotid	Plaque	nm	82	scRNA
ID1_ACAGAAAAGAATCGAT-1	ID1	3606	1363	GSE159677	patient 1	carotid	Plaque	nm	82	scRNA
ID1_ACAGAAAAGATTAGCA-1	ID1	9814	2546	GSE159677	patient 1	carotid	Plaque	nm	82	scRNA
ID1_ACAGAAACACACACTA-1	ID1	6535	1727	GSE159677	patient 1	carotid	Plaque	nm	82	scRNA
ID1_ACAGAAAGTCAAGCGA-1	ID1	2547	1024	GSE159677	patient 1	carotid	Plaque	nm	82	scRNA
ID1_ACAGAAAGTTGGATCT-1	ID1	2015	812	GSE159677	patient 1	carotid	Plaque	nm	82	scRNA
ID1_ACAGAAATCAAATGAG-1	ID1	7895	2052	GSE159677	patient 1	carotid	Plaque	nm	82	scRNA
ID1_ACAGAAATCGTCACCT-1	ID1	10260	2307	GSE159677	patient 1	carotid	Plaque	nm	82	scRNA
ID1_ACAGAAATCTGCGGCA-1	ID1	4470	1621	GSE159677	patient 1	carotid	Plaque	nm	82	scRNA
ID1_ACAGCCGAGCGTTCAT-1	ID1	5236	1685	GSE159677	patient 1	carotid	Plaque	nm	82	scRNA
ID1_ACAGCCGCATATGAAG-1	ID1	2987	1210	GSE159677	patient 1	carotid	Plaque	nm	82	scRNA
ID1_ACAGCCGGTACAGTTC-1	ID1	2968	1322	GSE159677	patient 1	carotid	Plaque	nm	82	scRNA
ID1_ACAGCCGGTAGCTCGC-1	ID1	4341	1698	GSE159677	patient 1	carotid	Plaque	nm	82	scRNA
ID1_ACAGCCGGTAGGACTG-1	ID1	11158	2537	GSE159677	patient 1	carotid	Plaque	nm	82	scRNA
ID1_ACAGGGAAGCGAGGAG-1	ID1	16533	2733	GSE159677	patient 1	carotid	Plaque	nm	82	scRNA
ID1_ACAGGGAAGTCCCAGC-1	ID1	3331	1207	GSE159677	patient 1	carotid	Plaque	nm	82	scRNA
ID1_ACAGGGACAAACGGCA-1	ID1	1888	992	GSE159677	patient 1	carotid	Plaque	nm	82	scRNA
ID1_ACAGGGAGTGCATTAC-1	ID1	3710	1343	GSE159677	patient 1	carotid	Plaque	nm	82	scRNA
ID1_ACAGGGAGTGGTATGG-1	ID1	3712	1459	GSE159677	patient 1	carotid	Plaque	nm	82	scRNA
ID1_ACAGGGATCATGCATG-1	ID1	4180	1386	GSE159677	patient 1	carotid	Plaque	nm	82	scRNA
ID1_ACAGGGATCCGGCAGT-1	ID1	7435	2048	GSE159677	patient 1	carotid	Plaque	nm	82	scRNA
ID1_ACAGGGATCCTGTACC-1	ID1	3479	1301	GSE159677	patient 1	carotid	Plaque	nm	82	scRNA
ID1_ACAGGGATCGATGCTA-1	ID1	3966	1411	GSE159677	patient 1	carotid	Plaque	nm	82	scRNA
ID1_ACATCCCAGACTAAGT-1	ID1	9613	2231	GSE159677	patient 1	carotid	Plaque	nm	82	scRNA
ID1_ACATCCCAGCTAAATG-1	ID1	3496	1254	GSE159677	patient 1	carotid	Plaque	nm	82	scRNA
ID1_ACATCCCAGTATCCTG-1	ID1	7220	2225	GSE159677	patient 1	carotid	Plaque	nm	82	scRNA
ID1_ACATCCCAGTTAACGA-1	ID1	1090	548	GSE159677	patient 1	carotid	Plaque	nm	82	scRNA
ID1_ACATCCCCATTCGATG-1	ID1	5149	1777	GSE159677	patient 1	carotid	Plaque	nm	82	scRNA
ID1_ACATCCCGTCATATGC-1	ID1	4743	1606	GSE159677	patient 1	carotid	Plaque	nm	82	scRNA
ID1_ACATCCCGTCCAGTTA-1	ID1	15853	3246	GSE159677	patient 1	carotid	Plaque	nm	82	scRNA
ID1_ACATCCCGTTGTTTGG-1	ID1	2574	935	GSE159677	patient 1	carotid	Plaque	nm	82	scRNA
ID1_ACATCCCTCCTTCTAA-1	ID1	4440	1590	GSE159677	patient 1	carotid	Plaque	nm	82	scRNA
ID1_ACATCCCTCTAGGAAA-1	ID1	3780	1501	GSE159677	patient 1	carotid	Plaque	nm	82	scRNA
ID1_ACATCCCTCTCAAAGC-1	ID1	2505	1129	GSE159677	patient 1	carotid	Plaque	nm	82	scRNA
ID1_ACATCGAAGACGGAAA-1	ID1	3267	1008	GSE159677	patient 1	carotid	Plaque	nm	82	scRNA
ID1_ACATCGAAGTATAACG-1	ID1	7985	2384	GSE159677	patient 1	carotid	Plaque	nm	82	scRNA
ID1_ACATCGACAAGACGAC-1	ID1	2932	1237	GSE159677	patient 1	carotid	Plaque	nm	82	scRNA
ID1_ACATCGACATAGAGGC-1	ID1	3279	1578	GSE159677	patient 1	carotid	Plaque	nm	82	scRNA
ID1_ACATCGAGTTGACTAC-1	ID1	7666	2004	GSE159677	patient 1	carotid	Plaque	nm	82	scRNA
ID1_ACATCGAGTTTAGTCG-1	ID1	15419	3245	GSE159677	patient 1	carotid	Plaque	nm	82	scRNA
ID1_ACATCGATCCGTCAAA-1	ID1	2227	987	GSE159677	patient 1	carotid	Plaque	nm	82	scRNA
ID1_ACATCGATCCTTATGT-1	ID1	1655	664	GSE159677	patient 1	carotid	Plaque	nm	82	scRNA
ID1_ACATGCAAGGAGATAG-1	ID1	2845	1237	GSE159677	patient 1	carotid	Plaque	nm	82	scRNA
ID1_ACATGCAAGTCATGAA-1	ID1	2903	1111	GSE159677	patient 1	carotid	Plaque	nm	82	scRNA
ID1_ACATGCAGTCGGTGTC-1	ID1	3611	1309	GSE159677	patient 1	carotid	Plaque	nm	82	scRNA
ID1_ACATGCAGTCTACGAT-1	ID1	4303	1435	GSE159677	patient 1	carotid	Plaque	nm	82	scRNA
ID1_ACATGCATCAACTACG-1	ID1	6208	1900	GSE159677	patient 1	carotid	Plaque	nm	82	scRNA
ID1_ACATGCATCAGCGCAC-1	ID1	2482	1059	GSE159677	patient 1	carotid	Plaque	nm	82	scRNA
ID1_ACATGCATCCATACTT-1	ID1	17629	3730	GSE159677	patient 1	carotid	Plaque	nm	82	scRNA
ID1_ACATGCATCCCAACTC-1	ID1	2532	1165	GSE159677	patient 1	carotid	Plaque	nm	82	scRNA
ID1_ACATGCATCCCTCTAG-1	ID1	5610	1906	GSE159677	patient 1	carotid	Plaque	nm	82	scRNA
ID1_ACATTTCAGAAACCCG-1	ID1	6199	1969	GSE159677	patient 1	carotid	Plaque	nm	82	scRNA
ID1_ACATTTCAGGCCCACT-1	ID1	5320	1584	GSE159677	patient 1	carotid	Plaque	nm	82	scRNA
ID1_ACATTTCAGGTTTGAA-1	ID1	6212	2064	GSE159677	patient 1	carotid	Plaque	nm	82	scRNA
ID1_ACATTTCGTTTCGGCG-1	ID1	1072	759	GSE159677	patient 1	carotid	Plaque	nm	82	scRNA
ID1_ACATTTCTCACCACAA-1	ID1	668	320	GSE159677	patient 1	carotid	Plaque	nm	82	scRNA
ID1_ACATTTCTCAGAGCGA-1	ID1	10675	2730	GSE159677	patient 1	carotid	Plaque	nm	82	scRNA
ID1_ACATTTCTCGTGGTAT-1	ID1	9348	2915	GSE159677	patient 1	carotid	Plaque	nm	82	scRNA
ID1_ACCAAACAGATTGGGC-1	ID1	5920	1596	GSE159677	patient 1	carotid	Plaque	nm	82	scRNA
ID1_ACCAAACAGGTGTGAC-1	ID1	8587	2126	GSE159677	patient 1	carotid	Plaque	nm	82	scRNA
ID1_ACCAAACAGTCGCGAA-1	ID1	9243	1766	GSE159677	patient 1	carotid	Plaque	nm	82	scRNA
ID1_ACCAAACCAGGCCCTA-1	ID1	3540	1299	GSE159677	patient 1	carotid	Plaque	nm	82	scRNA
ID1_ACCAAACGTCAGATTC-1	ID1	3567	1434	GSE159677	patient 1	carotid	Plaque	nm	82	scRNA
ID1_ACCAAACGTTAGGACG-1	ID1	5774	1724	GSE159677	patient 1	carotid	Plaque	nm	82	scRNA
ID1_ACCAAACTCCACGGGT-1	ID1	13293	3140	GSE159677	patient 1	carotid	Plaque	nm	82	scRNA
ID1_ACCAAACTCCATCCGT-1	ID1	12523	2740	GSE159677	patient 1	carotid	Plaque	nm	82	scRNA
ID1_ACCAACAAGCGACATG-1	ID1	2130	782	GSE159677	patient 1	carotid	Plaque	nm	82	scRNA
ID1_ACCAACAAGGAAAGGT-1	ID1	9061	2277	GSE159677	patient 1	carotid	Plaque	nm	82	scRNA
ID1_ACCAACAAGTAGATCA-1	ID1	7093	2162	GSE159677	patient 1	carotid	Plaque	nm	82	scRNA
ID1_ACCAACAAGTCTAGAA-1	ID1	15181	3444	GSE159677	patient 1	carotid	Plaque	nm	82	scRNA
ID1_ACCAACACAAATCGTC-1	ID1	1431	853	GSE159677	patient 1	carotid	Plaque	nm	82	scRNA
ID1_ACCAACACAAGCGAGT-1	ID1	1604	772	GSE159677	patient 1	carotid	Plaque	nm	82	scRNA
ID1_ACCAACACACAGAGAC-1	ID1	1669	819	GSE159677	patient 1	carotid	Plaque	nm	82	scRNA
ID1_ACCAACACACTCCCTA-1	ID1	9899	2641	GSE159677	patient 1	carotid	Plaque	nm	82	scRNA
ID1_ACCAACACAGACAATA-1	ID1	8106	2404	GSE159677	patient 1	carotid	Plaque	nm	82	scRNA
ID1_ACCAACACAGGGCTTC-1	ID1	1853	661	GSE159677	patient 1	carotid	Plaque	nm	82	scRNA
ID1_ACCAACAGTCGCATCG-1	ID1	4759	1609	GSE159677	patient 1	carotid	Plaque	nm	82	scRNA
ID1_ACCAACAGTTTGAACC-1	ID1	2173	966	GSE159677	patient 1	carotid	Plaque	nm	82	scRNA
ID1_ACCAACATCCCGAAAT-1	ID1	1354	721	GSE159677	patient 1	carotid	Plaque	nm	82	scRNA
ID1_ACCAACATCGTCGATA-1	ID1	12220	2877	GSE159677	patient 1	carotid	Plaque	nm	82	scRNA
ID1_ACCAACATCTGAACGT-1	ID1	7091	2184	GSE159677	patient 1	carotid	Plaque	nm	82	scRNA
ID1_ACCACAACAGCGAACA-1	ID1	11740	2595	GSE159677	patient 1	carotid	Plaque	nm	82	scRNA
ID1_ACCACAAGTAAGTTGA-1	ID1	2726	1114	GSE159677	patient 1	carotid	Plaque	nm	82	scRNA
ID1_ACCACAAGTAGTTCCA-1	ID1	6377	2024	GSE159677	patient 1	carotid	Plaque	nm	82	scRNA
ID1_ACCACAAGTCGAGTGA-1	ID1	9288	2280	GSE159677	patient 1	carotid	Plaque	nm	82	scRNA
ID1_ACCACAAGTTAGTCGT-1	ID1	9977	2015	GSE159677	patient 1	carotid	Plaque	nm	82	scRNA
ID1_ACCACAAGTTCAGCTA-1	ID1	3724	1339	GSE159677	patient 1	carotid	Plaque	nm	82	scRNA
ID1_ACCACAATCGTGGAAG-1	ID1	2868	1172	GSE159677	patient 1	carotid	Plaque	nm	82	scRNA
ID1_ACCACAATCTCAAAGC-1	ID1	5206	1672	GSE159677	patient 1	carotid	Plaque	nm	82	scRNA
ID1_ACCATTTAGAAGGTAG-1	ID1	3057	1470	GSE159677	patient 1	carotid	Plaque	nm	82	scRNA
ID1_ACCATTTAGAGCATCG-1	ID1	3260	1123	GSE159677	patient 1	carotid	Plaque	nm	82	scRNA
ID1_ACCATTTAGGCACTAG-1	ID1	3918	1269	GSE159677	patient 1	carotid	Plaque	nm	82	scRNA
ID1_ACCATTTCAACTGATC-1	ID1	12902	2993	GSE159677	patient 1	carotid	Plaque	nm	82	scRNA
ID1_ACCATTTCAATGTTGC-1	ID1	7505	1919	GSE159677	patient 1	carotid	Plaque	nm	82	scRNA
ID1_ACCATTTCATAGGTAA-1	ID1	6252	1808	GSE159677	patient 1	carotid	Plaque	nm	82	scRNA
ID1_ACCATTTCATATAGCC-1	ID1	4444	1931	GSE159677	patient 1	carotid	Plaque	nm	82	scRNA
ID1_ACCATTTCATCATCTT-1	ID1	2632	1148	GSE159677	patient 1	carotid	Plaque	nm	82	scRNA
ID1_ACCATTTGTATTCTCT-1	ID1	2957	1254	GSE159677	patient 1	carotid	Plaque	nm	82	scRNA
ID1_ACCATTTGTCCACGCA-1	ID1	5161	1873	GSE159677	patient 1	carotid	Plaque	nm	82	scRNA
ID1_ACCATTTGTCTGCCTT-1	ID1	14077	2831	GSE159677	patient 1	carotid	Plaque	nm	82	scRNA
ID1_ACCATTTGTCTTGCTC-1	ID1	10648	2906	GSE159677	patient 1	carotid	Plaque	nm	82	scRNA
ID1_ACCATTTGTTCGTACA-1	ID1	3929	1556	GSE159677	patient 1	carotid	Plaque	nm	82	scRNA
ID1_ACCCAAAAGGTTACCT-1	ID1	5813	1898	GSE159677	patient 1	carotid	Plaque	nm	82	scRNA
ID1_ACCCAAAAGTTAACGA-1	ID1	13172	2850	GSE159677	patient 1	carotid	Plaque	nm	82	scRNA
ID1_ACCCAAACACTACGGC-1	ID1	7619	2229	GSE159677	patient 1	carotid	Plaque	nm	82	scRNA
ID1_ACCCAAACACTCAAGT-1	ID1	2804	1112	GSE159677	patient 1	carotid	Plaque	nm	82	scRNA
ID1_ACCCAAACATAGAATG-1	ID1	12607	2533	GSE159677	patient 1	carotid	Plaque	nm	82	scRNA
ID1_ACCCAAAGTCTTGGTA-1	ID1	6649	1866	GSE159677	patient 1	carotid	Plaque	nm	82	scRNA
ID1_ACCCAAAGTTGTGTAC-1	ID1	3289	1271	GSE159677	patient 1	carotid	Plaque	nm	82	scRNA
ID1_ACCCAAATCGCAGTGC-1	ID1	16284	3420	GSE159677	patient 1	carotid	Plaque	nm	82	scRNA
ID1_ACCCAAATCTACGCGG-1	ID1	10264	2275	GSE159677	patient 1	carotid	Plaque	nm	82	scRNA
ID1_ACCCAAATCTAGTGTG-1	ID1	1836	821	GSE159677	patient 1	carotid	Plaque	nm	82	scRNA
ID1_ACCCTCAAGAAGGCTC-1	ID1	10079	2298	GSE159677	patient 1	carotid	Plaque	nm	82	scRNA
ID1_ACCCTCAAGTACAGCG-1	ID1	3704	1297	GSE159677	patient 1	carotid	Plaque	nm	82	scRNA
ID1_ACCCTCACAAGAATGT-1	ID1	4064	1479	GSE159677	patient 1	carotid	Plaque	nm	82	scRNA
ID1_ACCCTCACAGTAACGG-1	ID1	16128	3030	GSE159677	patient 1	carotid	Plaque	nm	82	scRNA
ID1_ACCCTCAGTAGCTTGT-1	ID1	8956	2027	GSE159677	patient 1	carotid	Plaque	nm	82	scRNA
ID1_ACCCTCAGTCAATCTG-1	ID1	7762	2055	GSE159677	patient 1	carotid	Plaque	nm	82	scRNA
ID1_ACCCTCAGTGCCTATA-1	ID1	12319	2773	GSE159677	patient 1	carotid	Plaque	nm	82	scRNA
ID1_ACCCTCAGTTGCATGT-1	ID1	17521	3613	GSE159677	patient 1	carotid	Plaque	nm	82	scRNA
ID1_ACCCTCAGTTTGTGGT-1	ID1	1855	730	GSE159677	patient 1	carotid	Plaque	nm	82	scRNA
ID1_ACCCTCATCACCTTGC-1	ID1	15737	3267	GSE159677	patient 1	carotid	Plaque	nm	82	scRNA
ID1_ACCCTCATCAGCTCTC-1	ID1	3676	1134	GSE159677	patient 1	carotid	Plaque	nm	82	scRNA
ID1_ACCCTCATCTTCTCAA-1	ID1	9183	2475	GSE159677	patient 1	carotid	Plaque	nm	82	scRNA
ID1_ACCCTTGAGATCCCGC-1	ID1	16210	3502	GSE159677	patient 1	carotid	Plaque	nm	82	scRNA
ID1_ACCCTTGAGCAATTAG-1	ID1	2291	915	GSE159677	patient 1	carotid	Plaque	nm	82	scRNA
ID1_ACCCTTGAGCGCTGAA-1	ID1	2539	1012	GSE159677	patient 1	carotid	Plaque	nm	82	scRNA
ID1_ACCCTTGAGGCTTAGG-1	ID1	10386	2625	GSE159677	patient 1	carotid	Plaque	nm	82	scRNA
ID1_ACCCTTGAGTCGCTAT-1	ID1	3335	1097	GSE159677	patient 1	carotid	Plaque	nm	82	scRNA
ID1_ACCCTTGCAAAGCTCT-1	ID1	9475	2539	GSE159677	patient 1	carotid	Plaque	nm	82	scRNA
ID1_ACCCTTGCAACCGTAT-1	ID1	1814	944	GSE159677	patient 1	carotid	Plaque	nm	82	scRNA
ID1_ACCCTTGGTCGACTTA-1	ID1	9452	2294	GSE159677	patient 1	carotid	Plaque	nm	82	scRNA
ID1_ACCCTTGTCTCTGCTG-1	ID1	3648	1286	GSE159677	patient 1	carotid	Plaque	nm	82	scRNA
ID1_ACCGTTCAGACAGCTG-1	ID1	1531	694	GSE159677	patient 1	carotid	Plaque	nm	82	scRNA
ID1_ACCGTTCAGCAGGTCA-1	ID1	3827	1432	GSE159677	patient 1	carotid	Plaque	nm	82	scRNA
ID1_ACCGTTCAGCTCGAAG-1	ID1	8611	2283	GSE159677	patient 1	carotid	Plaque	nm	82	scRNA
ID1_ACCGTTCCACATTCGA-1	ID1	1360	632	GSE159677	patient 1	carotid	Plaque	nm	82	scRNA
ID1_ACCGTTCCACCATAAC-1	ID1	3818	1531	GSE159677	patient 1	carotid	Plaque	nm	82	scRNA
ID1_ACCGTTCCACCCTTAC-1	ID1	13792	2986	GSE159677	patient 1	carotid	Plaque	nm	82	scRNA
ID1_ACCGTTCGTCCTTAAG-1	ID1	7840	2372	GSE159677	patient 1	carotid	Plaque	nm	82	scRNA
ID1_ACCGTTCGTGGTCCGT-1	ID1	1758	839	GSE159677	patient 1	carotid	Plaque	nm	82	scRNA
ID1_ACCGTTCGTTTCAGAC-1	ID1	7251	2234	GSE159677	patient 1	carotid	Plaque	nm	82	scRNA
ID1_ACCGTTCTCAAGTCTG-1	ID1	6847	2077	GSE159677	patient 1	carotid	Plaque	nm	82	scRNA
ID1_ACCGTTCTCACCTCGT-1	ID1	5189	1538	GSE159677	patient 1	carotid	Plaque	nm	82	scRNA
ID1_ACCGTTCTCACGGAGA-1	ID1	7883	2285	GSE159677	patient 1	carotid	Plaque	nm	82	scRNA
ID1_ACCGTTCTCCATAAGC-1	ID1	8091	2290	GSE159677	patient 1	carotid	Plaque	nm	82	scRNA
ID1_ACCGTTCTCTCCCAAC-1	ID1	570	403	GSE159677	patient 1	carotid	Plaque	nm	82	scRNA
ID1_ACCGTTCTCTTCCCGA-1	ID1	8837	2537	GSE159677	patient 1	carotid	Plaque	nm	82	scRNA
ID1_ACCTACCCATCATCCC-1	ID1	2865	1149	GSE159677	patient 1	carotid	Plaque	nm	82	scRNA
ID1_ACCTACCGTCCGACGT-1	ID1	15467	3002	GSE159677	patient 1	carotid	Plaque	nm	82	scRNA
ID1_ACCTACCGTGGAAATT-1	ID1	4557	1705	GSE159677	patient 1	carotid	Plaque	nm	82	scRNA
ID1_ACCTACCGTTCAAGGG-1	ID1	1307	614	GSE159677	patient 1	carotid	Plaque	nm	82	scRNA
ID1_ACCTACCGTTGGGAAC-1	ID1	2799	1375	GSE159677	patient 1	carotid	Plaque	nm	82	scRNA
ID1_ACCTACCTCACCTGTC-1	ID1	3554	1271	GSE159677	patient 1	carotid	Plaque	nm	82	scRNA
ID1_ACCTACCTCCAGTGCG-1	ID1	15498	3220	GSE159677	patient 1	carotid	Plaque	nm	82	scRNA
ID1_ACCTACCTCGCTACAA-1	ID1	1806	831	GSE159677	patient 1	carotid	Plaque	nm	82	scRNA
ID1_ACCTGAAAGGAATTAC-1	ID1	9413	2422	GSE159677	patient 1	carotid	Plaque	nm	82	scRNA
ID1_ACCTGAAAGGACTATA-1	ID1	12227	2664	GSE159677	patient 1	carotid	Plaque	nm	82	scRNA
ID1_ACCTGAAAGTTGGGAC-1	ID1	3294	1404	GSE159677	patient 1	carotid	Plaque	nm	82	scRNA
ID1_ACCTGAACACATTGTG-1	ID1	8775	2245	GSE159677	patient 1	carotid	Plaque	nm	82	scRNA
ID1_ACCTGAACACTGTGTA-1	ID1	4442	1768	GSE159677	patient 1	carotid	Plaque	nm	82	scRNA
ID1_ACCTGAAGTCCGCAGT-1	ID1	3308	1019	GSE159677	patient 1	carotid	Plaque	nm	82	scRNA
ID1_ACCTGAAGTGAACCGA-1	ID1	9283	2198	GSE159677	patient 1	carotid	Plaque	nm	82	scRNA
ID1_ACCTGAAGTGACGTCC-1	ID1	3554	1430	GSE159677	patient 1	carotid	Plaque	nm	82	scRNA
ID1_ACCTGAAGTGGCTTAT-1	ID1	6759	2066	GSE159677	patient 1	carotid	Plaque	nm	82	scRNA
ID1_ACCTGAATCAAGAGTA-1	ID1	7620	2284	GSE159677	patient 1	carotid	Plaque	nm	82	scRNA
ID1_ACCTGTCAGATGCGAC-1	ID1	15622	3166	GSE159677	patient 1	carotid	Plaque	nm	82	scRNA
ID1_ACCTGTCCACCAGTTA-1	ID1	15290	2989	GSE159677	patient 1	carotid	Plaque	nm	82	scRNA
ID1_ACCTGTCCAGTAGGAC-1	ID1	7232	2196	GSE159677	patient 1	carotid	Plaque	nm	82	scRNA
ID1_ACCTGTCGTGCGACAA-1	ID1	8801	2245	GSE159677	patient 1	carotid	Plaque	nm	82	scRNA
ID1_ACCTGTCGTGGTCTAT-1	ID1	14370	3009	GSE159677	patient 1	carotid	Plaque	nm	82	scRNA
ID1_ACCTGTCTCAAGAAAC-1	ID1	2266	1030	GSE159677	patient 1	carotid	Plaque	nm	82	scRNA
ID1_ACCTGTCTCAAGATAG-1	ID1	3464	1337	GSE159677	patient 1	carotid	Plaque	nm	82	scRNA
ID1_ACCTGTCTCACTTGTT-1	ID1	5386	2198	GSE159677	patient 1	carotid	Plaque	nm	82	scRNA
ID1_ACCTGTCTCCCGTTGT-1	ID1	5935	1895	GSE159677	patient 1	carotid	Plaque	nm	82	scRNA
ID1_ACCTGTCTCGCCAACG-1	ID1	6636	2306	GSE159677	patient 1	carotid	Plaque	nm	82	scRNA
ID1_ACGATCAAGCGCATCC-1	ID1	5977	1703	GSE159677	patient 1	carotid	Plaque	nm	82	scRNA
ID1_ACGATCAAGGACTTCT-1	ID1	3079	1179	GSE159677	patient 1	carotid	Plaque	nm	82	scRNA
ID1_ACGATCACAGACGCTC-1	ID1	17308	3637	GSE159677	patient 1	carotid	Plaque	nm	82	scRNA
ID1_ACGATCAGTACGTTCA-1	ID1	11191	2626	GSE159677	patient 1	carotid	Plaque	nm	82	scRNA
ID1_ACGATCAGTAGGCTCC-1	ID1	631	382	GSE159677	patient 1	carotid	Plaque	nm	82	scRNA
ID1_ACGATCAGTATCCCAA-1	ID1	2492	1044	GSE159677	patient 1	carotid	Plaque	nm	82	scRNA
ID1_ACGATCAGTGCCTTTC-1	ID1	1048	481	GSE159677	patient 1	carotid	Plaque	nm	82	scRNA
ID1_ACGATCAGTGTCTTAG-1	ID1	1692	627	GSE159677	patient 1	carotid	Plaque	nm	82	scRNA
ID1_ACGATCATCGGAAACG-1	ID1	5549	1955	GSE159677	patient 1	carotid	Plaque	nm	82	scRNA
ID1_ACGATCATCTATGCCC-1	ID1	7568	2244	GSE159677	patient 1	carotid	Plaque	nm	82	scRNA
ID1_ACGATGTAGCACTGGA-1	ID1	5036	1718	GSE159677	patient 1	carotid	Plaque	nm	82	scRNA
ID1_ACGATGTAGCTTACGT-1	ID1	1527	889	GSE159677	patient 1	carotid	Plaque	nm	82	scRNA
ID1_ACGATGTAGGGCTTCC-1	ID1	4414	1243	GSE159677	patient 1	carotid	Plaque	nm	82	scRNA
ID1_ACGATGTAGTAGGCCA-1	ID1	8054	2604	GSE159677	patient 1	carotid	Plaque	nm	82	scRNA
ID1_ACGATGTAGTTTGAGA-1	ID1	782	450	GSE159677	patient 1	carotid	Plaque	nm	82	scRNA
ID1_ACGATGTCAACCACAT-1	ID1	19246	3671	GSE159677	patient 1	carotid	Plaque	nm	82	scRNA
ID1_ACGATGTCAACCCTAA-1	ID1	3142	1036	GSE159677	patient 1	carotid	Plaque	nm	82	scRNA
ID1_ACGATGTCACGAAGAC-1	ID1	11708	2847	GSE159677	patient 1	carotid	Plaque	nm	82	scRNA
ID1_ACGATGTCACGCCAGT-1	ID1	14513	2404	GSE159677	patient 1	carotid	Plaque	nm	82	scRNA
ID1_ACGATGTCACTACGGC-1	ID1	2047	979	GSE159677	patient 1	carotid	Plaque	nm	82	scRNA
ID1_ACGATGTGTAAGATCA-1	ID1	4735	1618	GSE159677	patient 1	carotid	Plaque	nm	82	scRNA
ID1_ACGATGTGTCTACGAT-1	ID1	2866	1084	GSE159677	patient 1	carotid	Plaque	nm	82	scRNA
ID1_ACGATGTGTGTAGCAG-1	ID1	8053	2278	GSE159677	patient 1	carotid	Plaque	nm	82	scRNA
ID1_ACGATGTTCTAGTACG-1	ID1	19890	2966	GSE159677	patient 1	carotid	Plaque	nm	82	scRNA
ID1_ACGCACGAGAGTGGCT-1	ID1	15144	2563	GSE159677	patient 1	carotid	Plaque	nm	82	scRNA
ID1_ACGCACGCAAGTCCCG-1	ID1	3134	1319	GSE159677	patient 1	carotid	Plaque	nm	82	scRNA
ID1_ACGCACGGTATCAGCT-1	ID1	17637	3026	GSE159677	patient 1	carotid	Plaque	nm	82	scRNA
ID1_ACGCACGGTCTACGAT-1	ID1	11591	2978	GSE159677	patient 1	carotid	Plaque	nm	82	scRNA
ID1_ACGCACGGTCTCGGAC-1	ID1	7835	1957	GSE159677	patient 1	carotid	Plaque	nm	82	scRNA
ID1_ACGCACGGTTACGATC-1	ID1	1195	652	GSE159677	patient 1	carotid	Plaque	nm	82	scRNA
ID1_ACGCACGGTTGGGTAG-1	ID1	9864	2460	GSE159677	patient 1	carotid	Plaque	nm	82	scRNA
ID1_ACGCACGTCCGTGGCA-1	ID1	13973	3036	GSE159677	patient 1	carotid	Plaque	nm	82	scRNA
ID1_ACGGAAGAGCATTGTC-1	ID1	2384	1005	GSE159677	patient 1	carotid	Plaque	nm	82	scRNA
ID1_ACGGAAGAGTTGGACG-1	ID1	3349	1354	GSE159677	patient 1	carotid	Plaque	nm	82	scRNA
ID1_ACGGAAGCAGAGCCCT-1	ID1	10288	2317	GSE159677	patient 1	carotid	Plaque	nm	82	scRNA
ID1_ACGGAAGCATGGATCT-1	ID1	2195	955	GSE159677	patient 1	carotid	Plaque	nm	82	scRNA
ID1_ACGGAAGGTAGTGGCA-1	ID1	4973	1612	GSE159677	patient 1	carotid	Plaque	nm	82	scRNA
ID1_ACGGAAGGTCAACCTA-1	ID1	4289	1344	GSE159677	patient 1	carotid	Plaque	nm	82	scRNA
ID1_ACGGAAGGTCGTATGT-1	ID1	8659	2401	GSE159677	patient 1	carotid	Plaque	nm	82	scRNA
ID1_ACGGAAGGTCTTGAAC-1	ID1	14793	3227	GSE159677	patient 1	carotid	Plaque	nm	82	scRNA
ID1_ACGGAAGGTGCCGAAA-1	ID1	1212	645	GSE159677	patient 1	carotid	Plaque	nm	82	scRNA
ID1_ACGGAAGGTGCGGCTT-1	ID1	1606	635	GSE159677	patient 1	carotid	Plaque	nm	82	scRNA
ID1_ACGGAAGTCCATCTAT-1	ID1	7046	2244	GSE159677	patient 1	carotid	Plaque	nm	82	scRNA
ID1_ACGGAAGTCGAACGGA-1	ID1	9404	2152	GSE159677	patient 1	carotid	Plaque	nm	82	scRNA
ID1_ACGGAAGTCGACATCA-1	ID1	2684	1013	GSE159677	patient 1	carotid	Plaque	nm	82	scRNA
ID1_ACGGAAGTCTCGCAGG-1	ID1	2520	1129	GSE159677	patient 1	carotid	Plaque	nm	82	scRNA
ID1_ACGGGTCAGGCCTTCG-1	ID1	9713	2812	GSE159677	patient 1	carotid	Plaque	nm	82	scRNA
ID1_ACGGGTCAGGTCCAGA-1	ID1	1895	761	GSE159677	patient 1	carotid	Plaque	nm	82	scRNA
ID1_ACGGGTCAGTACCCTA-1	ID1	10857	2635	GSE159677	patient 1	carotid	Plaque	nm	82	scRNA
ID1_ACGGGTCCAAATCAGA-1	ID1	10221	2134	GSE159677	patient 1	carotid	Plaque	nm	82	scRNA
ID1_ACGGGTCCAAGAGTAT-1	ID1	2466	969	GSE159677	patient 1	carotid	Plaque	nm	82	scRNA
ID1_ACGGGTCCAAGCGATG-1	ID1	6373	1810	GSE159677	patient 1	carotid	Plaque	nm	82	scRNA
ID1_ACGGGTCCAGAAGTGC-1	ID1	1825	877	GSE159677	patient 1	carotid	Plaque	nm	82	scRNA
ID1_ACGGGTCCATTGAAAG-1	ID1	5467	1836	GSE159677	patient 1	carotid	Plaque	nm	82	scRNA
ID1_ACGGGTCGTCTAGGTT-1	ID1	905	496	GSE159677	patient 1	carotid	Plaque	nm	82	scRNA
ID1_ACGGGTCGTGAAGCGT-1	ID1	3672	1394	GSE159677	patient 1	carotid	Plaque	nm	82	scRNA
ID1_ACGGGTCGTTAGAGAT-1	ID1	19152	3290	GSE159677	patient 1	carotid	Plaque	nm	82	scRNA
ID1_ACGGGTCTCCGTGACG-1	ID1	20026	3484	GSE159677	patient 1	carotid	Plaque	nm	82	scRNA
ID1_ACGGGTCTCTTCTCAA-1	ID1	8939	2846	GSE159677	patient 1	carotid	Plaque	nm	82	scRNA
ID1_ACGGTCGAGCCGATCC-1	ID1	5870	1923	GSE159677	patient 1	carotid	Plaque	nm	82	scRNA
ID1_ACGGTCGAGCGCAATG-1	ID1	3682	1336	GSE159677	patient 1	carotid	Plaque	nm	82	scRNA
ID1_ACGGTCGAGGGATCGT-1	ID1	1496	736	GSE159677	patient 1	carotid	Plaque	nm	82	scRNA
ID1_ACGGTCGAGTCTCCTC-1	ID1	9864	2275	GSE159677	patient 1	carotid	Plaque	nm	82	scRNA
ID1_ACGGTCGCAAGAGTAT-1	ID1	3997	1426	GSE159677	patient 1	carotid	Plaque	nm	82	scRNA
ID1_ACGGTCGCACATAACC-1	ID1	4923	1623	GSE159677	patient 1	carotid	Plaque	nm	82	scRNA
ID1_ACGGTCGCACGAAAGC-1	ID1	858	361	GSE159677	patient 1	carotid	Plaque	nm	82	scRNA
ID1_ACGGTCGCAGAGCCCT-1	ID1	7851	2532	GSE159677	patient 1	carotid	Plaque	nm	82	scRNA
ID1_ACGGTCGCAGAGCTAG-1	ID1	7950	1964	GSE159677	patient 1	carotid	Plaque	nm	82	scRNA
ID1_ACGGTCGCAGCGCGTT-1	ID1	9238	2275	GSE159677	patient 1	carotid	Plaque	nm	82	scRNA
ID1_ACGGTCGTCAATCGGT-1	ID1	3558	1255	GSE159677	patient 1	carotid	Plaque	nm	82	scRNA
ID1_ACGGTCGTCCATCACC-1	ID1	7630	1982	GSE159677	patient 1	carotid	Plaque	nm	82	scRNA
ID1_ACGGTCGTCGACGCTG-1	ID1	3647	1151	GSE159677	patient 1	carotid	Plaque	nm	82	scRNA
ID1_ACGGTCGTCTTGGAAC-1	ID1	3443	1253	GSE159677	patient 1	carotid	Plaque	nm	82	scRNA
ID1_ACGGTTACAAACTAAG-1	ID1	7339	2225	GSE159677	patient 1	carotid	Plaque	nm	82	scRNA
ID1_ACGGTTACAATGACCT-1	ID1	6837	1943	GSE159677	patient 1	carotid	Plaque	nm	82	scRNA
ID1_ACGGTTACACAAGCAG-1	ID1	10096	2366	GSE159677	patient 1	carotid	Plaque	nm	82	scRNA
ID1_ACGGTTACAGAGCCCT-1	ID1	967	467	GSE159677	patient 1	carotid	Plaque	nm	82	scRNA
ID1_ACGGTTACATAATGAG-1	ID1	13355	3259	GSE159677	patient 1	carotid	Plaque	nm	82	scRNA
ID1_ACGGTTAGTATACGGG-1	ID1	1385	758	GSE159677	patient 1	carotid	Plaque	nm	82	scRNA
ID1_ACGGTTAGTCGTTTCC-1	ID1	924	461	GSE159677	patient 1	carotid	Plaque	nm	82	scRNA
ID1_ACGGTTAGTGCCAAGA-1	ID1	1307	548	GSE159677	patient 1	carotid	Plaque	nm	82	scRNA
ID1_ACGGTTATCCAAAGGG-1	ID1	7897	2284	GSE159677	patient 1	carotid	Plaque	nm	82	scRNA
ID1_ACGGTTATCGAAGCCC-1	ID1	6281	2134	GSE159677	patient 1	carotid	Plaque	nm	82	scRNA
ID1_ACGGTTATCGCAATTG-1	ID1	2557	1082	GSE159677	patient 1	carotid	Plaque	nm	82	scRNA
ID1_ACGGTTATCGGTCAGC-1	ID1	4489	1457	GSE159677	patient 1	carotid	Plaque	nm	82	scRNA
ID1_ACGTAACAGCCTATTG-1	ID1	2530	1134	GSE159677	patient 1	carotid	Plaque	nm	82	scRNA
ID1_ACGTAACAGGACGCTA-1	ID1	2862	1159	GSE159677	patient 1	carotid	Plaque	nm	82	scRNA
ID1_ACGTAACAGGACTATA-1	ID1	3331	1417	GSE159677	patient 1	carotid	Plaque	nm	82	scRNA
ID1_ACGTAACAGGCGCTTC-1	ID1	4776	1537	GSE159677	patient 1	carotid	Plaque	nm	82	scRNA
ID1_ACGTAACAGTTGTCGT-1	ID1	6309	1704	GSE159677	patient 1	carotid	Plaque	nm	82	scRNA
ID1_ACGTAACCAAACTCTG-1	ID1	13127	3200	GSE159677	patient 1	carotid	Plaque	nm	82	scRNA
ID1_ACGTAACCAAATAAGC-1	ID1	8924	2380	GSE159677	patient 1	carotid	Plaque	nm	82	scRNA
ID1_ACGTAACCAACCCTAA-1	ID1	11276	2654	GSE159677	patient 1	carotid	Plaque	nm	82	scRNA
ID1_ACGTAACCATCAACCA-1	ID1	3316	1092	GSE159677	patient 1	carotid	Plaque	nm	82	scRNA
ID1_ACGTAACGTAGGAGGG-1	ID1	2753	1033	GSE159677	patient 1	carotid	Plaque	nm	82	scRNA
ID1_ACGTAACGTTCTCAGA-1	ID1	5583	1716	GSE159677	patient 1	carotid	Plaque	nm	82	scRNA
ID1_ACGTAACGTTCTCCTG-1	ID1	2067	885	GSE159677	patient 1	carotid	Plaque	nm	82	scRNA
ID1_ACGTAACGTTGCGGAA-1	ID1	10675	2350	GSE159677	patient 1	carotid	Plaque	nm	82	scRNA
ID1_ACGTACAAGCCGAATG-1	ID1	2804	1170	GSE159677	patient 1	carotid	Plaque	nm	82	scRNA
ID1_ACGTACAAGCGTCTGC-1	ID1	551	344	GSE159677	patient 1	carotid	Plaque	nm	82	scRNA
ID1_ACGTACAAGCGTTCAT-1	ID1	537	324	GSE159677	patient 1	carotid	Plaque	nm	82	scRNA
ID1_ACGTACACAATTTCCT-1	ID1	5269	1816	GSE159677	patient 1	carotid	Plaque	nm	82	scRNA
ID1_ACGTACACACTCCTGT-1	ID1	2661	1089	GSE159677	patient 1	carotid	Plaque	nm	82	scRNA
ID1_ACGTACAGTCCAGCCA-1	ID1	4349	1587	GSE159677	patient 1	carotid	Plaque	nm	82	scRNA
ID1_ACGTACAGTGTGTGGA-1	ID1	11617	2727	GSE159677	patient 1	carotid	Plaque	nm	82	scRNA
ID1_ACGTACATCACCATCC-1	ID1	10480	2463	GSE159677	patient 1	carotid	Plaque	nm	82	scRNA
ID1_ACGTACATCCGAAGGA-1	ID1	6873	1835	GSE159677	patient 1	carotid	Plaque	nm	82	scRNA
ID1_ACGTACATCCTGTAGA-1	ID1	2447	1079	GSE159677	patient 1	carotid	Plaque	nm	82	scRNA
ID1_ACGTACATCTGCACCT-1	ID1	3108	1221	GSE159677	patient 1	carotid	Plaque	nm	82	scRNA
ID1_ACGTAGTAGAGGTTTA-1	ID1	18228	3397	GSE159677	patient 1	carotid	Plaque	nm	82	scRNA
ID1_ACGTAGTAGATTAGCA-1	ID1	4532	1476	GSE159677	patient 1	carotid	Plaque	nm	82	scRNA
ID1_ACGTAGTAGGATTTGA-1	ID1	705	439	GSE159677	patient 1	carotid	Plaque	nm	82	scRNA
ID1_ACGTAGTAGGCTCACC-1	ID1	1734	644	GSE159677	patient 1	carotid	Plaque	nm	82	scRNA
ID1_ACGTAGTAGGGACAGG-1	ID1	1792	857	GSE159677	patient 1	carotid	Plaque	nm	82	scRNA
ID1_ACGTAGTAGTCCGCGT-1	ID1	1773	769	GSE159677	patient 1	carotid	Plaque	nm	82	scRNA
ID1_ACGTAGTCACCAGCCA-1	ID1	13575	3307	GSE159677	patient 1	carotid	Plaque	nm	82	scRNA
ID1_ACGTAGTCAGTCCGTG-1	ID1	7641	1977	GSE159677	patient 1	carotid	Plaque	nm	82	scRNA
ID1_ACGTAGTGTCACATTG-1	ID1	8753	1949	GSE159677	patient 1	carotid	Plaque	nm	82	scRNA
ID1_ACGTAGTGTCATCGCG-1	ID1	5765	1676	GSE159677	patient 1	carotid	Plaque	nm	82	scRNA
ID1_ACGTAGTGTCCGAAAG-1	ID1	2102	812	GSE159677	patient 1	carotid	Plaque	nm	82	scRNA
ID1_ACGTAGTTCACCTTGC-1	ID1	3164	1001	GSE159677	patient 1	carotid	Plaque	nm	82	scRNA
ID1_ACGTCCTAGCCTTGAT-1	ID1	11982	2441	GSE159677	patient 1	carotid	Plaque	nm	82	scRNA
ID1_ACGTCCTAGGAGAATG-1	ID1	2208	868	GSE159677	patient 1	carotid	Plaque	nm	82	scRNA
ID1_ACGTCCTAGTTACGGG-1	ID1	10666	2557	GSE159677	patient 1	carotid	Plaque	nm	82	scRNA
ID1_ACGTCCTAGTTCAACC-1	ID1	14310	2793	GSE159677	patient 1	carotid	Plaque	nm	82	scRNA
ID1_ACGTCCTCACAACGAG-1	ID1	8012	1986	GSE159677	patient 1	carotid	Plaque	nm	82	scRNA
ID1_ACGTCCTCACCAGTTA-1	ID1	5346	1942	GSE159677	patient 1	carotid	Plaque	nm	82	scRNA
ID1_ACGTCCTCAGCTGTAT-1	ID1	15775	3315	GSE159677	patient 1	carotid	Plaque	nm	82	scRNA
ID1_ACGTCCTCAGGTGACA-1	ID1	11385	2678	GSE159677	patient 1	carotid	Plaque	nm	82	scRNA
ID1_ACGTCCTGTCTACAGT-1	ID1	7388	2071	GSE159677	patient 1	carotid	Plaque	nm	82	scRNA
ID1_ACGTCCTGTGGTCTAT-1	ID1	1811	916	GSE159677	patient 1	carotid	Plaque	nm	82	scRNA
ID1_ACGTCCTGTGTGTACT-1	ID1	4013	1463	GSE159677	patient 1	carotid	Plaque	nm	82	scRNA
ID1_ACGTCCTGTTGTGGAG-1	ID1	5500	1780	GSE159677	patient 1	carotid	Plaque	nm	82	scRNA
ID1_ACGTCCTTCAACCTTT-1	ID1	14485	2756	GSE159677	patient 1	carotid	Plaque	nm	82	scRNA
ID1_ACGTCCTTCTGCGTCT-1	ID1	8335	2481	GSE159677	patient 1	carotid	Plaque	nm	82	scRNA
ID1_ACGTTCCAGACAACAT-1	ID1	2398	976	GSE159677	patient 1	carotid	Plaque	nm	82	scRNA
ID1_ACGTTCCAGGACGCAT-1	ID1	10803	2363	GSE159677	patient 1	carotid	Plaque	nm	82	scRNA
ID1_ACGTTCCAGTAATACG-1	ID1	11482	2633	GSE159677	patient 1	carotid	Plaque	nm	82	scRNA
ID1_ACGTTCCAGTACCCTA-1	ID1	12935	2858	GSE159677	patient 1	carotid	Plaque	nm	82	scRNA
ID1_ACGTTCCCACTTTAGG-1	ID1	7077	1700	GSE159677	patient 1	carotid	Plaque	nm	82	scRNA
ID1_ACGTTCCCAGTCGCTG-1	ID1	3450	1168	GSE159677	patient 1	carotid	Plaque	nm	82	scRNA
ID1_ACGTTCCCATCCTCAC-1	ID1	12423	2660	GSE159677	patient 1	carotid	Plaque	nm	82	scRNA
ID1_ACGTTCCCATTAGGAA-1	ID1	1189	574	GSE159677	patient 1	carotid	Plaque	nm	82	scRNA
ID1_ACGTTCCGTCCGGTCA-1	ID1	2363	1068	GSE159677	patient 1	carotid	Plaque	nm	82	scRNA
ID1_ACGTTCCGTTCTCCAC-1	ID1	5840	1780	GSE159677	patient 1	carotid	Plaque	nm	82	scRNA
ID1_ACGTTCCTCACACCCT-1	ID1	760	311	GSE159677	patient 1	carotid	Plaque	nm	82	scRNA
ID1_ACGTTCCTCACTACGA-1	ID1	5111	2016	GSE159677	patient 1	carotid	Plaque	nm	82	scRNA
ID1_ACTACGAAGTATGATG-1	ID1	2114	813	GSE159677	patient 1	carotid	Plaque	nm	82	scRNA
ID1_ACTACGACAAATCAGA-1	ID1	13611	2640	GSE159677	patient 1	carotid	Plaque	nm	82	scRNA
ID1_ACTACGACAATAAGGT-1	ID1	4950	1760	GSE159677	patient 1	carotid	Plaque	nm	82	scRNA
ID1_ACTACGACATGCCGAC-1	ID1	13556	2905	GSE159677	patient 1	carotid	Plaque	nm	82	scRNA
ID1_ACTACGACATGGGTCC-1	ID1	11919	2817	GSE159677	patient 1	carotid	Plaque	nm	82	scRNA
ID1_ACTACGAGTCCATAGT-1	ID1	1526	662	GSE159677	patient 1	carotid	Plaque	nm	82	scRNA
ID1_ACTACGAGTGCAAGAC-1	ID1	3148	1330	GSE159677	patient 1	carotid	Plaque	nm	82	scRNA
ID1_ACTACGAGTGGCTGAA-1	ID1	1265	710	GSE159677	patient 1	carotid	Plaque	nm	82	scRNA
ID1_ACTATCTAGAAGCTCG-1	ID1	9009	2177	GSE159677	patient 1	carotid	Plaque	nm	82	scRNA
ID1_ACTATCTAGCTAGAGC-1	ID1	10624	2438	GSE159677	patient 1	carotid	Plaque	nm	82	scRNA
ID1_ACTATCTGTACAAGCG-1	ID1	2768	851	GSE159677	patient 1	carotid	Plaque	nm	82	scRNA
ID1_ACTATCTGTCGAGTGA-1	ID1	5371	1883	GSE159677	patient 1	carotid	Plaque	nm	82	scRNA
ID1_ACTATCTGTTGAGAGC-1	ID1	4511	1696	GSE159677	patient 1	carotid	Plaque	nm	82	scRNA
ID1_ACTATCTTCCGAAGGA-1	ID1	8613	2024	GSE159677	patient 1	carotid	Plaque	nm	82	scRNA
ID1_ACTATCTTCCTTCTGG-1	ID1	8741	2095	GSE159677	patient 1	carotid	Plaque	nm	82	scRNA
ID1_ACTATGGAGACGTCGA-1	ID1	15589	3100	GSE159677	patient 1	carotid	Plaque	nm	82	scRNA
ID1_ACTATGGAGGCTGGAT-1	ID1	11743	2929	GSE159677	patient 1	carotid	Plaque	nm	82	scRNA
ID1_ACTATGGCAGAGCTAG-1	ID1	8293	1961	GSE159677	patient 1	carotid	Plaque	nm	82	scRNA
ID1_ACTATGGCAGTCTCTC-1	ID1	2431	932	GSE159677	patient 1	carotid	Plaque	nm	82	scRNA
ID1_ACTATGGGTAGTCGTT-1	ID1	4147	1447	GSE159677	patient 1	carotid	Plaque	nm	82	scRNA
ID1_ACTATGGGTGATGTAA-1	ID1	14696	2551	GSE159677	patient 1	carotid	Plaque	nm	82	scRNA
ID1_ACTATGGGTGGGATTG-1	ID1	1803	895	GSE159677	patient 1	carotid	Plaque	nm	82	scRNA
ID1_ACTATGGTCGCGATCG-1	ID1	3990	1541	GSE159677	patient 1	carotid	Plaque	nm	82	scRNA
ID1_ACTATGGTCTGCACCT-1	ID1	11208	3142	GSE159677	patient 1	carotid	Plaque	nm	82	scRNA
ID1_ACTATTCAGGATACGC-1	ID1	2909	1114	GSE159677	patient 1	carotid	Plaque	nm	82	scRNA
ID1_ACTATTCCAATCCTTT-1	ID1	2688	1217	GSE159677	patient 1	carotid	Plaque	nm	82	scRNA
ID1_ACTATTCCAATGAAAC-1	ID1	9349	2174	GSE159677	patient 1	carotid	Plaque	nm	82	scRNA
ID1_ACTATTCCAATGCTCA-1	ID1	20456	3995	GSE159677	patient 1	carotid	Plaque	nm	82	scRNA
ID1_ACTATTCCACATTACG-1	ID1	1500	837	GSE159677	patient 1	carotid	Plaque	nm	82	scRNA
ID1_ACTATTCCATGGTACT-1	ID1	1116	585	GSE159677	patient 1	carotid	Plaque	nm	82	scRNA
ID1_ACTATTCGTAACGCGA-1	ID1	8550	2404	GSE159677	patient 1	carotid	Plaque	nm	82	scRNA
ID1_ACTATTCGTACCAGAG-1	ID1	9516	2382	GSE159677	patient 1	carotid	Plaque	nm	82	scRNA
ID1_ACTATTCGTCTGGTTA-1	ID1	10727	2522	GSE159677	patient 1	carotid	Plaque	nm	82	scRNA
ID1_ACTATTCGTGATACAA-1	ID1	15440	2310	GSE159677	patient 1	carotid	Plaque	nm	82	scRNA
ID1_ACTATTCGTGCATTTG-1	ID1	10087	2871	GSE159677	patient 1	carotid	Plaque	nm	82	scRNA
ID1_ACTATTCTCATACAGC-1	ID1	2237	938	GSE159677	patient 1	carotid	Plaque	nm	82	scRNA
ID1_ACTATTCTCTCGGGAC-1	ID1	5192	1491	GSE159677	patient 1	carotid	Plaque	nm	82	scRNA
ID1_ACTATTCTCTGCTTTA-1	ID1	12397	3440	GSE159677	patient 1	carotid	Plaque	nm	82	scRNA
ID1_ACTCCCAAGACCATTC-1	ID1	4632	1755	GSE159677	patient 1	carotid	Plaque	nm	82	scRNA
ID1_ACTCCCAAGACGGTTG-1	ID1	5141	1730	GSE159677	patient 1	carotid	Plaque	nm	82	scRNA
ID1_ACTCCCAAGCGAGGAG-1	ID1	9731	2251	GSE159677	patient 1	carotid	Plaque	nm	82	scRNA
ID1_ACTCCCAAGGCGAAGG-1	ID1	9693	2564	GSE159677	patient 1	carotid	Plaque	nm	82	scRNA
ID1_ACTCCCAGTCCTCAGG-1	ID1	9359	2244	GSE159677	patient 1	carotid	Plaque	nm	82	scRNA
ID1_ACTCCCATCGCAGTGC-1	ID1	7970	2524	GSE159677	patient 1	carotid	Plaque	nm	82	scRNA
ID1_ACTCCCATCTCAAAGC-1	ID1	6433	2052	GSE159677	patient 1	carotid	Plaque	nm	82	scRNA
ID1_ACTCTCGAGTGGGAAA-1	ID1	8653	2290	GSE159677	patient 1	carotid	Plaque	nm	82	scRNA
ID1_ACTCTCGAGTTGTAGA-1	ID1	3180	1350	GSE159677	patient 1	carotid	Plaque	nm	82	scRNA
ID1_ACTCTCGGTACTGTTG-1	ID1	12226	2616	GSE159677	patient 1	carotid	Plaque	nm	82	scRNA
ID1_ACTCTCGGTGGCCTCA-1	ID1	2873	1108	GSE159677	patient 1	carotid	Plaque	nm	82	scRNA
ID1_ACTCTCGTCGGAAGGT-1	ID1	7687	2186	GSE159677	patient 1	carotid	Plaque	nm	82	scRNA
ID1_ACTCTCGTCGGAATGG-1	ID1	4634	1303	GSE159677	patient 1	carotid	Plaque	nm	82	scRNA
ID1_ACTCTCGTCGTCGACG-1	ID1	8236	2057	GSE159677	patient 1	carotid	Plaque	nm	82	scRNA
ID1_ACTCTCGTCTGGGCGT-1	ID1	2938	775	GSE159677	patient 1	carotid	Plaque	nm	82	scRNA
ID1_ACTGATGCAAGCGGAT-1	ID1	1920	736	GSE159677	patient 1	carotid	Plaque	nm	82	scRNA
ID1_ACTGATGCACAGCATT-1	ID1	12123	2627	GSE159677	patient 1	carotid	Plaque	nm	82	scRNA
ID1_ACTGATGCACAGTGTT-1	ID1	6941	1869	GSE159677	patient 1	carotid	Plaque	nm	82	scRNA
ID1_ACTGATGCATGGGAAC-1	ID1	5778	1736	GSE159677	patient 1	carotid	Plaque	nm	82	scRNA
ID1_ACTGATGGTATCTCGA-1	ID1	2564	1283	GSE159677	patient 1	carotid	Plaque	nm	82	scRNA
ID1_ACTGATGGTCCGTTTC-1	ID1	3896	1340	GSE159677	patient 1	carotid	Plaque	nm	82	scRNA
ID1_ACTGATGGTTGCGGCT-1	ID1	10308	2367	GSE159677	patient 1	carotid	Plaque	nm	82	scRNA
ID1_ACTGATGTCAGCTAGT-1	ID1	8468	1920	GSE159677	patient 1	carotid	Plaque	nm	82	scRNA
ID1_ACTGATGTCATCGCCT-1	ID1	2545	1094	GSE159677	patient 1	carotid	Plaque	nm	82	scRNA
ID1_ACTGATGTCCTCGCAT-1	ID1	11440	2701	GSE159677	patient 1	carotid	Plaque	nm	82	scRNA
ID1_ACTGCAAAGATGAAGG-1	ID1	2331	897	GSE159677	patient 1	carotid	Plaque	nm	82	scRNA
ID1_ACTGCAAAGCAGATAT-1	ID1	18654	3391	GSE159677	patient 1	carotid	Plaque	nm	82	scRNA
ID1_ACTGCAAAGGAAACGA-1	ID1	8532	2418	GSE159677	patient 1	carotid	Plaque	nm	82	scRNA
ID1_ACTGCAACAAACTGCT-1	ID1	7315	1973	GSE159677	patient 1	carotid	Plaque	nm	82	scRNA
ID1_ACTGCAACAGGGCTTC-1	ID1	2100	1143	GSE159677	patient 1	carotid	Plaque	nm	82	scRNA
ID1_ACTGCAACAGTTAAAG-1	ID1	2584	1126	GSE159677	patient 1	carotid	Plaque	nm	82	scRNA
ID1_ACTGCAAGTAATGCGG-1	ID1	2976	1139	GSE159677	patient 1	carotid	Plaque	nm	82	scRNA
ID1_ACTGCAAGTGAACGGT-1	ID1	8987	2486	GSE159677	patient 1	carotid	Plaque	nm	82	scRNA
ID1_ACTGCAATCAGAGTGG-1	ID1	1550	801	GSE159677	patient 1	carotid	Plaque	nm	82	scRNA
ID1_ACTGCAATCATGTCTT-1	ID1	9483	2539	GSE159677	patient 1	carotid	Plaque	nm	82	scRNA
ID1_ACTGCAATCCGATAGT-1	ID1	3179	1220	GSE159677	patient 1	carotid	Plaque	nm	82	scRNA
ID1_ACTGCAATCTTCCCGA-1	ID1	1320	643	GSE159677	patient 1	carotid	Plaque	nm	82	scRNA
ID1_ACTGTCCAGTCGAATA-1	ID1	12140	2851	GSE159677	patient 1	carotid	Plaque	nm	82	scRNA
ID1_ACTGTCCCAACCGCTG-1	ID1	3401	1115	GSE159677	patient 1	carotid	Plaque	nm	82	scRNA
ID1_ACTGTCCCAACGTAAA-1	ID1	9111	2722	GSE159677	patient 1	carotid	Plaque	nm	82	scRNA
ID1_ACTGTCCCAAGTGCAG-1	ID1	11763	2633	GSE159677	patient 1	carotid	Plaque	nm	82	scRNA
ID1_ACTGTCCCACACCTTC-1	ID1	11668	3098	GSE159677	patient 1	carotid	Plaque	nm	82	scRNA
ID1_ACTGTCCCAGAAGCGT-1	ID1	8713	2095	GSE159677	patient 1	carotid	Plaque	nm	82	scRNA
ID1_ACTGTCCCAGCACCCA-1	ID1	9937	2478	GSE159677	patient 1	carotid	Plaque	nm	82	scRNA
ID1_ACTGTCCCATCCGCGA-1	ID1	2477	962	GSE159677	patient 1	carotid	Plaque	nm	82	scRNA
ID1_ACTGTCCCATGACTTG-1	ID1	6841	1762	GSE159677	patient 1	carotid	Plaque	nm	82	scRNA
ID1_ACTGTCCGTCACTGAT-1	ID1	3618	1482	GSE159677	patient 1	carotid	Plaque	nm	82	scRNA
ID1_ACTGTCCGTCTCCCTA-1	ID1	6977	1729	GSE159677	patient 1	carotid	Plaque	nm	82	scRNA
ID1_ACTGTCCTCCGCACGA-1	ID1	12100	2473	GSE159677	patient 1	carotid	Plaque	nm	82	scRNA
ID1_ACTGTCCTCGTGTGGC-1	ID1	8852	2880	GSE159677	patient 1	carotid	Plaque	nm	82	scRNA
ID1_ACTGTGAAGCCACTCG-1	ID1	7882	1887	GSE159677	patient 1	carotid	Plaque	nm	82	scRNA
ID1_ACTGTGAAGGTAAAGG-1	ID1	3153	1222	GSE159677	patient 1	carotid	Plaque	nm	82	scRNA
ID1_ACTGTGAAGTTACTCG-1	ID1	2660	1080	GSE159677	patient 1	carotid	Plaque	nm	82	scRNA
ID1_ACTGTGACAATACGAA-1	ID1	7448	2194	GSE159677	patient 1	carotid	Plaque	nm	82	scRNA
ID1_ACTGTGATCTCCTGAC-1	ID1	2932	1184	GSE159677	patient 1	carotid	Plaque	nm	82	scRNA
ID1_ACTGTGATCTCGTGAA-1	ID1	8952	2494	GSE159677	patient 1	carotid	Plaque	nm	82	scRNA
ID1_ACTTAGGCACCGCTGA-1	ID1	6218	2002	GSE159677	patient 1	carotid	Plaque	nm	82	scRNA
ID1_ACTTAGGGTCGTATTG-1	ID1	9324	2407	GSE159677	patient 1	carotid	Plaque	nm	82	scRNA
ID1_ACTTAGGGTGTATCCA-1	ID1	1797	856	GSE159677	patient 1	carotid	Plaque	nm	82	scRNA
ID1_ACTTAGGTCCTACCAC-1	ID1	3693	1102	GSE159677	patient 1	carotid	Plaque	nm	82	scRNA
ID1_ACTTAGGTCGACACCG-1	ID1	1053	433	GSE159677	patient 1	carotid	Plaque	nm	82	scRNA
ID1_ACTTAGGTCTACAGGT-1	ID1	7716	2106	GSE159677	patient 1	carotid	Plaque	nm	82	scRNA
ID1_ACTTAGGTCTGTGTGA-1	ID1	2709	1364	GSE159677	patient 1	carotid	Plaque	nm	82	scRNA
ID1_ACTTATCAGGGCCCTT-1	ID1	4978	1735	GSE159677	patient 1	carotid	Plaque	nm	82	scRNA
ID1_ACTTATCCAAGTTCCA-1	ID1	5999	1748	GSE159677	patient 1	carotid	Plaque	nm	82	scRNA
ID1_ACTTATCCACTCCTGT-1	ID1	1958	799	GSE159677	patient 1	carotid	Plaque	nm	82	scRNA
ID1_ACTTATCCAGCGACCT-1	ID1	13548	2648	GSE159677	patient 1	carotid	Plaque	nm	82	scRNA
ID1_ACTTATCGTAATCAAG-1	ID1	6832	2029	GSE159677	patient 1	carotid	Plaque	nm	82	scRNA
ID1_ACTTATCGTAGCTCGC-1	ID1	10660	2172	GSE159677	patient 1	carotid	Plaque	nm	82	scRNA
ID1_ACTTATCGTCCGGTGT-1	ID1	1976	753	GSE159677	patient 1	carotid	Plaque	nm	82	scRNA
ID1_ACTTATCGTGGTTCTA-1	ID1	3038	1280	GSE159677	patient 1	carotid	Plaque	nm	82	scRNA
ID1_ACTTATCTCAACACGT-1	ID1	2429	946	GSE159677	patient 1	carotid	Plaque	nm	82	scRNA
ID1_ACTTATCTCCAACTGA-1	ID1	12849	2909	GSE159677	patient 1	carotid	Plaque	nm	82	scRNA
ID1_ACTTCCGAGTACAGCG-1	ID1	3669	1094	GSE159677	patient 1	carotid	Plaque	nm	82	scRNA
ID1_ACTTCCGCACGCGGTT-1	ID1	6822	2071	GSE159677	patient 1	carotid	Plaque	nm	82	scRNA
ID1_ACTTCCGGTAAGCAAT-1	ID1	8209	2285	GSE159677	patient 1	carotid	Plaque	nm	82	scRNA
ID1_ACTTCCGGTCCAGCAC-1	ID1	9732	2509	GSE159677	patient 1	carotid	Plaque	nm	82	scRNA
ID1_ACTTCCGGTCTCCCTA-1	ID1	1746	851	GSE159677	patient 1	carotid	Plaque	nm	82	scRNA
ID1_ACTTCCGGTTATGACC-1	ID1	5462	1733	GSE159677	patient 1	carotid	Plaque	nm	82	scRNA
ID1_ACTTCCGGTTCCCACT-1	ID1	8160	2542	GSE159677	patient 1	carotid	Plaque	nm	82	scRNA
ID1_ACTTCCGGTTGTGCCG-1	ID1	19630	3558	GSE159677	patient 1	carotid	Plaque	nm	82	scRNA
ID1_ACTTCCGTCAATCCAG-1	ID1	10649	2299	GSE159677	patient 1	carotid	Plaque	nm	82	scRNA
ID1_ACTTCCGTCGAGCCAC-1	ID1	5040	1749	GSE159677	patient 1	carotid	Plaque	nm	82	scRNA
ID1_ACTTCGCAGAATTGCA-1	ID1	5133	1822	GSE159677	patient 1	carotid	Plaque	nm	82	scRNA
ID1_ACTTCGCAGAGAGTTT-1	ID1	3478	1319	GSE159677	patient 1	carotid	Plaque	nm	82	scRNA
ID1_ACTTCGCAGATCCTAC-1	ID1	2511	988	GSE159677	patient 1	carotid	Plaque	nm	82	scRNA
ID1_ACTTCGCAGCTGAGTG-1	ID1	2822	1107	GSE159677	patient 1	carotid	Plaque	nm	82	scRNA
ID1_ACTTCGCAGCTGCGAA-1	ID1	9196	2418	GSE159677	patient 1	carotid	Plaque	nm	82	scRNA
ID1_ACTTCGCAGGCCTTCG-1	ID1	9461	2119	GSE159677	patient 1	carotid	Plaque	nm	82	scRNA
ID1_ACTTCGCCAATTTCTC-1	ID1	3436	1042	GSE159677	patient 1	carotid	Plaque	nm	82	scRNA
ID1_ACTTCGCCACCCTAGG-1	ID1	9710	2364	GSE159677	patient 1	carotid	Plaque	nm	82	scRNA
ID1_ACTTCGCCAGTCGAGA-1	ID1	11199	2260	GSE159677	patient 1	carotid	Plaque	nm	82	scRNA
ID1_ACTTCGCGTTCGGCCA-1	ID1	8064	2116	GSE159677	patient 1	carotid	Plaque	nm	82	scRNA
ID1_ACTTCGCGTTCTCACC-1	ID1	5322	1792	GSE159677	patient 1	carotid	Plaque	nm	82	scRNA
ID1_ACTTCGCGTTGATGTC-1	ID1	3194	1241	GSE159677	patient 1	carotid	Plaque	nm	82	scRNA
ID1_ACTTCGCTCCTCATAT-1	ID1	6690	1853	GSE159677	patient 1	carotid	Plaque	nm	82	scRNA
ID1_ACTTCGCTCGAACGCC-1	ID1	7873	2391	GSE159677	patient 1	carotid	Plaque	nm	82	scRNA
ID1_ACTTCGCTCGATAACC-1	ID1	2352	1011	GSE159677	patient 1	carotid	Plaque	nm	82	scRNA
ID1_ACTTCGCTCGCGTAGC-1	ID1	6713	1793	GSE159677	patient 1	carotid	Plaque	nm	82	scRNA
ID1_ACTTCGCTCTCACGAA-1	ID1	12005	3091	GSE159677	patient 1	carotid	Plaque	nm	82	scRNA
ID1_ACTTCGCTCTTAAGGC-1	ID1	3166	1179	GSE159677	patient 1	carotid	Plaque	nm	82	scRNA
ID1_ACTTCGCTCTTCGGTC-1	ID1	13279	3026	GSE159677	patient 1	carotid	Plaque	nm	82	scRNA
ID1_ACTTTCAAGGTACATA-1	ID1	2560	700	GSE159677	patient 1	carotid	Plaque	nm	82	scRNA
ID1_ACTTTCAAGTCACTGT-1	ID1	7645	1962	GSE159677	patient 1	carotid	Plaque	nm	82	scRNA
ID1_ACTTTCAGTCGTAATC-1	ID1	14129	3458	GSE159677	patient 1	carotid	Plaque	nm	82	scRNA
ID1_ACTTTCATCAGAGTGG-1	ID1	6988	2113	GSE159677	patient 1	carotid	Plaque	nm	82	scRNA
ID1_ACTTTCATCATTGCGA-1	ID1	11004	2827	GSE159677	patient 1	carotid	Plaque	nm	82	scRNA
ID1_ACTTTCATCGACCAAT-1	ID1	3828	1188	GSE159677	patient 1	carotid	Plaque	nm	82	scRNA
ID1_ACTTTGTAGATGGGCT-1	ID1	2067	805	GSE159677	patient 1	carotid	Plaque	nm	82	scRNA
ID1_ACTTTGTCACTCACTC-1	ID1	1967	990	GSE159677	patient 1	carotid	Plaque	nm	82	scRNA
ID1_ACTTTGTCAGGAGACT-1	ID1	4081	1514	GSE159677	patient 1	carotid	Plaque	nm	82	scRNA
ID1_ACTTTGTGTAAGTTAG-1	ID1	10323	2379	GSE159677	patient 1	carotid	Plaque	nm	82	scRNA
ID1_ACTTTGTTCATACGAC-1	ID1	3036	1062	GSE159677	patient 1	carotid	Plaque	nm	82	scRNA
ID1_ACTTTGTTCCCGAGGT-1	ID1	9638	2556	GSE159677	patient 1	carotid	Plaque	nm	82	scRNA
ID1_AGAAATGAGATTGGGC-1	ID1	8275	2056	GSE159677	patient 1	carotid	Plaque	nm	82	scRNA
ID1_AGAAATGAGGACTATA-1	ID1	2582	765	GSE159677	patient 1	carotid	Plaque	nm	82	scRNA
ID1_AGAAATGAGGTACATA-1	ID1	10249	2620	GSE159677	patient 1	carotid	Plaque	nm	82	scRNA
ID1_AGAAATGAGGTAGACC-1	ID1	690	398	GSE159677	patient 1	carotid	Plaque	nm	82	scRNA
ID1_AGAAATGCACCGGAAA-1	ID1	8067	2320	GSE159677	patient 1	carotid	Plaque	nm	82	scRNA
ID1_AGAAATGCACTACGGC-1	ID1	15109	3422	GSE159677	patient 1	carotid	Plaque	nm	82	scRNA
ID1_AGAAATGCAGAGTTCT-1	ID1	9435	1927	GSE159677	patient 1	carotid	Plaque	nm	82	scRNA
ID1_AGAAATGCAGGTCAAG-1	ID1	9560	2218	GSE159677	patient 1	carotid	Plaque	nm	82	scRNA
ID1_AGAAATGCATGGAATA-1	ID1	1848	745	GSE159677	patient 1	carotid	Plaque	nm	82	scRNA
ID1_AGAAATGGTCAGTCTA-1	ID1	9247	2394	GSE159677	patient 1	carotid	Plaque	nm	82	scRNA
ID1_AGAAATGTCAAGAGTA-1	ID1	4064	1508	GSE159677	patient 1	carotid	Plaque	nm	82	scRNA
ID1_AGAAATGTCACCATCC-1	ID1	5480	1277	GSE159677	patient 1	carotid	Plaque	nm	82	scRNA
ID1_AGAAATGTCGAATCCA-1	ID1	5515	1474	GSE159677	patient 1	carotid	Plaque	nm	82	scRNA
ID1_AGAAATGTCGAGTGGA-1	ID1	10181	2968	GSE159677	patient 1	carotid	Plaque	nm	82	scRNA
ID1_AGAAATGTCTAGCAAC-1	ID1	2295	730	GSE159677	patient 1	carotid	Plaque	nm	82	scRNA
ID1_AGAAATGTCTCTAGGA-1	ID1	7964	2539	GSE159677	patient 1	carotid	Plaque	nm	82	scRNA
ID1_AGAACAAAGATCACTC-1	ID1	3881	1162	GSE159677	patient 1	carotid	Plaque	nm	82	scRNA
ID1_AGAACAAAGCCTAACT-1	ID1	608	395	GSE159677	patient 1	carotid	Plaque	nm	82	scRNA
ID1_AGAACAACACTACCGG-1	ID1	4836	1764	GSE159677	patient 1	carotid	Plaque	nm	82	scRNA
ID1_AGAACAACAGACCAAG-1	ID1	6875	1855	GSE159677	patient 1	carotid	Plaque	nm	82	scRNA
ID1_AGAACAATCCCAAGTA-1	ID1	3036	1174	GSE159677	patient 1	carotid	Plaque	nm	82	scRNA
ID1_AGAACAATCTAACACG-1	ID1	10187	2919	GSE159677	patient 1	carotid	Plaque	nm	82	scRNA
ID1_AGAACCTAGAAATGGG-1	ID1	2120	899	GSE159677	patient 1	carotid	Plaque	nm	82	scRNA
ID1_AGAACCTAGATTGACA-1	ID1	1445	602	GSE159677	patient 1	carotid	Plaque	nm	82	scRNA
ID1_AGAACCTAGCTCTTCC-1	ID1	4597	1705	GSE159677	patient 1	carotid	Plaque	nm	82	scRNA
ID1_AGAACCTAGGGCAGAG-1	ID1	1840	922	GSE159677	patient 1	carotid	Plaque	nm	82	scRNA
ID1_AGAACCTAGTCAGAGC-1	ID1	2889	1138	GSE159677	patient 1	carotid	Plaque	nm	82	scRNA
ID1_AGAACCTAGTCCTGTA-1	ID1	2148	905	GSE159677	patient 1	carotid	Plaque	nm	82	scRNA
ID1_AGAACCTGTGTGTGGA-1	ID1	6975	2216	GSE159677	patient 1	carotid	Plaque	nm	82	scRNA
ID1_AGAACCTGTTCTCTAT-1	ID1	3248	1167	GSE159677	patient 1	carotid	Plaque	nm	82	scRNA
ID1_AGAAGCGCACGGCGTT-1	ID1	14531	3177	GSE159677	patient 1	carotid	Plaque	nm	82	scRNA
ID1_AGAAGCGCACTTACAG-1	ID1	2715	1013	GSE159677	patient 1	carotid	Plaque	nm	82	scRNA
ID1_AGAAGCGCAGACGATG-1	ID1	10640	2388	GSE159677	patient 1	carotid	Plaque	nm	82	scRNA
ID1_AGAAGCGCAGCAGAAC-1	ID1	3368	1129	GSE159677	patient 1	carotid	Plaque	nm	82	scRNA
ID1_AGAAGCGGTACTCGTA-1	ID1	2830	1043	GSE159677	patient 1	carotid	Plaque	nm	82	scRNA
ID1_AGAAGCGGTGTAACGG-1	ID1	1483	736	GSE159677	patient 1	carotid	Plaque	nm	82	scRNA
ID1_AGAAGCGTCCCGGTAG-1	ID1	3032	1272	GSE159677	patient 1	carotid	Plaque	nm	82	scRNA
ID1_AGAAGTAAGCTTAAGA-1	ID1	10098	2384	GSE159677	patient 1	carotid	Plaque	nm	82	scRNA
ID1_AGAAGTAAGGAAAGAC-1	ID1	3030	1271	GSE159677	patient 1	carotid	Plaque	nm	82	scRNA
ID1_AGAAGTAAGGAAAGGT-1	ID1	1606	826	GSE159677	patient 1	carotid	Plaque	nm	82	scRNA
ID1_AGAAGTAAGTAGCTCT-1	ID1	10172	2398	GSE159677	patient 1	carotid	Plaque	nm	82	scRNA
ID1_AGAAGTAAGTATGCAA-1	ID1	2847	1005	GSE159677	patient 1	carotid	Plaque	nm	82	scRNA
ID1_AGAAGTACAATCCAGT-1	ID1	4448	1607	GSE159677	patient 1	carotid	Plaque	nm	82	scRNA
ID1_AGAAGTACAATGCTCA-1	ID1	3165	1164	GSE159677	patient 1	carotid	Plaque	nm	82	scRNA
ID1_AGAAGTAGTGAATGTA-1	ID1	964	368	GSE159677	patient 1	carotid	Plaque	nm	82	scRNA
ID1_AGAAGTATCACATCAG-1	ID1	8362	2484	GSE159677	patient 1	carotid	Plaque	nm	82	scRNA
ID1_AGAAGTATCAGTCACA-1	ID1	12908	2942	GSE159677	patient 1	carotid	Plaque	nm	82	scRNA
ID1_AGAAGTATCCGCACTT-1	ID1	9369	2408	GSE159677	patient 1	carotid	Plaque	nm	82	scRNA
ID1_AGAAGTATCGGCATCG-1	ID1	3944	1659	GSE159677	patient 1	carotid	Plaque	nm	82	scRNA
ID1_AGACAAAAGCTGTTCA-1	ID1	2982	1130	GSE159677	patient 1	carotid	Plaque	nm	82	scRNA
ID1_AGACAAAAGTGAGGTC-1	ID1	1255	641	GSE159677	patient 1	carotid	Plaque	nm	82	scRNA
ID1_AGACAAACAACAGATA-1	ID1	9818	2739	GSE159677	patient 1	carotid	Plaque	nm	82	scRNA
ID1_AGACAAACAATACCTG-1	ID1	11570	2486	GSE159677	patient 1	carotid	Plaque	nm	82	scRNA
ID1_AGACAAACACAAAGTA-1	ID1	8350	2455	GSE159677	patient 1	carotid	Plaque	nm	82	scRNA
ID1_AGACAAACACCCTCTA-1	ID1	1913	768	GSE159677	patient 1	carotid	Plaque	nm	82	scRNA
ID1_AGACAAACACGCGCAT-1	ID1	8061	2404	GSE159677	patient 1	carotid	Plaque	nm	82	scRNA
ID1_AGACAAACACTTGAGT-1	ID1	502	371	GSE159677	patient 1	carotid	Plaque	nm	82	scRNA
ID1_AGACAAACAGTGCGCT-1	ID1	1944	889	GSE159677	patient 1	carotid	Plaque	nm	82	scRNA
ID1_AGACAAACATGACGGA-1	ID1	10536	2267	GSE159677	patient 1	carotid	Plaque	nm	82	scRNA
ID1_AGACAAACATGTACGT-1	ID1	1810	749	GSE159677	patient 1	carotid	Plaque	nm	82	scRNA
ID1_AGACAAAGTGTTCCAA-1	ID1	9347	2652	GSE159677	patient 1	carotid	Plaque	nm	82	scRNA
ID1_AGACAAATCCCAAGCG-1	ID1	2960	1168	GSE159677	patient 1	carotid	Plaque	nm	82	scRNA
ID1_AGACAAATCCCAAGTA-1	ID1	1026	614	GSE159677	patient 1	carotid	Plaque	nm	82	scRNA
ID1_AGACAAATCGATGCTA-1	ID1	13022	2720	GSE159677	patient 1	carotid	Plaque	nm	82	scRNA
ID1_AGACAAATCGCGTAGC-1	ID1	1165	490	GSE159677	patient 1	carotid	Plaque	nm	82	scRNA
ID1_AGACACTAGACATATG-1	ID1	12606	3023	GSE159677	patient 1	carotid	Plaque	nm	82	scRNA
ID1_AGACACTAGTGAACAT-1	ID1	8691	2185	GSE159677	patient 1	carotid	Plaque	nm	82	scRNA
ID1_AGACACTGTCGGATTT-1	ID1	1710	693	GSE159677	patient 1	carotid	Plaque	nm	82	scRNA
ID1_AGACACTGTTGTCATG-1	ID1	13216	2684	GSE159677	patient 1	carotid	Plaque	nm	82	scRNA
ID1_AGACACTTCCCTTGGT-1	ID1	9968	2817	GSE159677	patient 1	carotid	Plaque	nm	82	scRNA
ID1_AGACACTTCTGTCCGT-1	ID1	4428	1729	GSE159677	patient 1	carotid	Plaque	nm	82	scRNA
ID1_AGACAGGAGATGCGAC-1	ID1	782	510	GSE159677	patient 1	carotid	Plaque	nm	82	scRNA
ID1_AGACAGGAGTAAGCAT-1	ID1	1886	871	GSE159677	patient 1	carotid	Plaque	nm	82	scRNA
ID1_AGACAGGCATATCGGT-1	ID1	8352	2102	GSE159677	patient 1	carotid	Plaque	nm	82	scRNA
ID1_AGACAGGTCCATTCAT-1	ID1	2966	1178	GSE159677	patient 1	carotid	Plaque	nm	82	scRNA
ID1_AGACAGGTCTCGGTAA-1	ID1	7980	2244	GSE159677	patient 1	carotid	Plaque	nm	82	scRNA
ID1_AGACCATCAATTGTGC-1	ID1	10458	2346	GSE159677	patient 1	carotid	Plaque	nm	82	scRNA
ID1_AGACCATCAGCGTACC-1	ID1	3242	1103	GSE159677	patient 1	carotid	Plaque	nm	82	scRNA
ID1_AGACCATGTGTTGAGG-1	ID1	14573	2778	GSE159677	patient 1	carotid	Plaque	nm	82	scRNA
ID1_AGACCATTCTGCTTTA-1	ID1	17839	3250	GSE159677	patient 1	carotid	Plaque	nm	82	scRNA
ID1_AGACCCGCAATGTGGG-1	ID1	2261	891	GSE159677	patient 1	carotid	Plaque	nm	82	scRNA
ID1_AGACCCGCACAAATAG-1	ID1	4752	1372	GSE159677	patient 1	carotid	Plaque	nm	82	scRNA
ID1_AGACCCGGTAGGAGTC-1	ID1	10937	2613	GSE159677	patient 1	carotid	Plaque	nm	82	scRNA
ID1_AGACCCGGTATCATGC-1	ID1	4623	1612	GSE159677	patient 1	carotid	Plaque	nm	82	scRNA
ID1_AGACCCGTCAGATGCT-1	ID1	4689	1405	GSE159677	patient 1	carotid	Plaque	nm	82	scRNA
ID1_AGACCCGTCGGCTTCT-1	ID1	6506	1985	GSE159677	patient 1	carotid	Plaque	nm	82	scRNA
ID1_AGACTCAAGGCGAAGG-1	ID1	1596	893	GSE159677	patient 1	carotid	Plaque	nm	82	scRNA
ID1_AGACTCAAGTTAGTGA-1	ID1	1319	634	GSE159677	patient 1	carotid	Plaque	nm	82	scRNA
ID1_AGACTCACAGAGTCAG-1	ID1	11689	2552	GSE159677	patient 1	carotid	Plaque	nm	82	scRNA
ID1_AGACTCACAGCACAAG-1	ID1	576	383	GSE159677	patient 1	carotid	Plaque	nm	82	scRNA
ID1_AGACTCACAGGATCTT-1	ID1	12171	2707	GSE159677	patient 1	carotid	Plaque	nm	82	scRNA
ID1_AGACTCACATGGTACT-1	ID1	1075	503	GSE159677	patient 1	carotid	Plaque	nm	82	scRNA
ID1_AGACTCAGTAGTCGTT-1	ID1	10037	2198	GSE159677	patient 1	carotid	Plaque	nm	82	scRNA
ID1_AGACTCAGTCTTGGTA-1	ID1	9146	2415	GSE159677	patient 1	carotid	Plaque	nm	82	scRNA
ID1_AGACTCAGTGAGTTGG-1	ID1	15161	3243	GSE159677	patient 1	carotid	Plaque	nm	82	scRNA
ID1_AGACTCAGTGCGCTCA-1	ID1	4157	1521	GSE159677	patient 1	carotid	Plaque	nm	82	scRNA
ID1_AGACTCAGTTGGGACA-1	ID1	8009	2201	GSE159677	patient 1	carotid	Plaque	nm	82	scRNA
ID1_AGACTCATCCTAAGTG-1	ID1	1817	771	GSE159677	patient 1	carotid	Plaque	nm	82	scRNA
ID1_AGACTCATCTACCAGA-1	ID1	5495	1870	GSE159677	patient 1	carotid	Plaque	nm	82	scRNA
ID1_AGACTCATCTCGGGAC-1	ID1	1531	643	GSE159677	patient 1	carotid	Plaque	nm	82	scRNA
ID1_AGAGAATAGACAGCGT-1	ID1	8071	2429	GSE159677	patient 1	carotid	Plaque	nm	82	scRNA
ID1_AGAGAATAGGTGGTTG-1	ID1	12014	2968	GSE159677	patient 1	carotid	Plaque	nm	82	scRNA
ID1_AGAGAATAGTCGGCCT-1	ID1	1852	798	GSE159677	patient 1	carotid	Plaque	nm	82	scRNA
ID1_AGAGAATAGTGTACAA-1	ID1	8630	2247	GSE159677	patient 1	carotid	Plaque	nm	82	scRNA
ID1_AGAGAATAGTTTAGGA-1	ID1	4810	1570	GSE159677	patient 1	carotid	Plaque	nm	82	scRNA
ID1_AGAGAATCAACCGATT-1	ID1	2924	1088	GSE159677	patient 1	carotid	Plaque	nm	82	scRNA
ID1_AGAGAATCACGGCACT-1	ID1	19751	3209	GSE159677	patient 1	carotid	Plaque	nm	82	scRNA
ID1_AGAGAATCAGGTGACA-1	ID1	13353	2932	GSE159677	patient 1	carotid	Plaque	nm	82	scRNA
ID1_AGAGAATCATACAGAA-1	ID1	2224	957	GSE159677	patient 1	carotid	Plaque	nm	82	scRNA
ID1_AGAGAATCATACAGGG-1	ID1	5019	1845	GSE159677	patient 1	carotid	Plaque	nm	82	scRNA
ID1_AGAGAATGTCTAGGTT-1	ID1	18421	3338	GSE159677	patient 1	carotid	Plaque	nm	82	scRNA
ID1_AGAGAATGTTAATCGC-1	ID1	19304	3209	GSE159677	patient 1	carotid	Plaque	nm	82	scRNA
ID1_AGAGAATGTTAGGAGC-1	ID1	4276	1621	GSE159677	patient 1	carotid	Plaque	nm	82	scRNA
ID1_AGAGAATTCAGCGTCG-1	ID1	5534	1708	GSE159677	patient 1	carotid	Plaque	nm	82	scRNA
ID1_AGAGAGCAGACCTTTG-1	ID1	15251	2934	GSE159677	patient 1	carotid	Plaque	nm	82	scRNA
ID1_AGAGAGCAGCAATAGT-1	ID1	11548	2556	GSE159677	patient 1	carotid	Plaque	nm	82	scRNA
ID1_AGAGAGCAGGCCTGAA-1	ID1	2131	748	GSE159677	patient 1	carotid	Plaque	nm	82	scRNA
ID1_AGAGAGCAGTCCTACA-1	ID1	3502	1050	GSE159677	patient 1	carotid	Plaque	nm	82	scRNA
ID1_AGAGAGCCAACCACGC-1	ID1	9727	2330	GSE159677	patient 1	carotid	Plaque	nm	82	scRNA
ID1_AGAGAGCCAAGTCGTT-1	ID1	1319	544	GSE159677	patient 1	carotid	Plaque	nm	82	scRNA
ID1_AGAGAGCCAGCAGTCC-1	ID1	1504	703	GSE159677	patient 1	carotid	Plaque	nm	82	scRNA
ID1_AGAGAGCCAGGGAATC-1	ID1	4307	1597	GSE159677	patient 1	carotid	Plaque	nm	82	scRNA
ID1_AGAGAGCCATGAAGGC-1	ID1	2634	1014	GSE159677	patient 1	carotid	Plaque	nm	82	scRNA
ID1_AGAGAGCGTCCTGAAT-1	ID1	1797	859	GSE159677	patient 1	carotid	Plaque	nm	82	scRNA
ID1_AGAGAGCGTTGCTTGA-1	ID1	4961	1566	GSE159677	patient 1	carotid	Plaque	nm	82	scRNA
ID1_AGAGCAGCAGCTATTG-1	ID1	8733	2421	GSE159677	patient 1	carotid	Plaque	nm	82	scRNA
ID1_AGAGCAGGTGTGAGCA-1	ID1	2802	1036	GSE159677	patient 1	carotid	Plaque	nm	82	scRNA
ID1_AGAGCAGGTGTTCGTA-1	ID1	9793	2723	GSE159677	patient 1	carotid	Plaque	nm	82	scRNA
ID1_AGAGCAGTCAACCTCC-1	ID1	10464	2435	GSE159677	patient 1	carotid	Plaque	nm	82	scRNA
ID1_AGAGCAGTCATCACCC-1	ID1	19445	3330	GSE159677	patient 1	carotid	Plaque	nm	82	scRNA
ID1_AGAGCAGTCGAAGAAT-1	ID1	3614	1438	GSE159677	patient 1	carotid	Plaque	nm	82	scRNA
ID1_AGAGCAGTCGACATCA-1	ID1	2377	921	GSE159677	patient 1	carotid	Plaque	nm	82	scRNA
ID1_AGAGCAGTCTAGAACC-1	ID1	9240	2098	GSE159677	patient 1	carotid	Plaque	nm	82	scRNA
ID1_AGAGCAGTCTCCTGTG-1	ID1	2066	770	GSE159677	patient 1	carotid	Plaque	nm	82	scRNA
ID1_AGAGCCCAGAGGGTCT-1	ID1	2175	989	GSE159677	patient 1	carotid	Plaque	nm	82	scRNA
ID1_AGAGCCCAGATTGCGG-1	ID1	16034	2912	GSE159677	patient 1	carotid	Plaque	nm	82	scRNA
ID1_AGAGCCCAGCTGACTT-1	ID1	2780	962	GSE159677	patient 1	carotid	Plaque	nm	82	scRNA
ID1_AGAGCCCCACGTCGGT-1	ID1	2335	1271	GSE159677	patient 1	carotid	Plaque	nm	82	scRNA
ID1_AGAGCCCCAGAACTCT-1	ID1	6811	2018	GSE159677	patient 1	carotid	Plaque	nm	82	scRNA
ID1_AGAGCCCTCCACACCT-1	ID1	16217	3248	GSE159677	patient 1	carotid	Plaque	nm	82	scRNA
ID1_AGAGCCCTCCTCCACA-1	ID1	7342	2282	GSE159677	patient 1	carotid	Plaque	nm	82	scRNA
ID1_AGAGCCCTCGGAATGG-1	ID1	3070	1122	GSE159677	patient 1	carotid	Plaque	nm	82	scRNA
ID1_AGAGCCCTCTTCTGGC-1	ID1	2499	1022	GSE159677	patient 1	carotid	Plaque	nm	82	scRNA
ID1_AGATAGAAGCGCATCC-1	ID1	8071	2049	GSE159677	patient 1	carotid	Plaque	nm	82	scRNA
ID1_AGATAGAAGTCTAGCT-1	ID1	12711	2796	GSE159677	patient 1	carotid	Plaque	nm	82	scRNA
ID1_AGATAGACAAATTGGA-1	ID1	11036	2507	GSE159677	patient 1	carotid	Plaque	nm	82	scRNA
ID1_AGATAGACAAGGGTCA-1	ID1	17456	3021	GSE159677	patient 1	carotid	Plaque	nm	82	scRNA
ID1_AGATAGACACCAACAT-1	ID1	3082	1120	GSE159677	patient 1	carotid	Plaque	nm	82	scRNA
ID1_AGATAGAGTGATTCAC-1	ID1	13128	2957	GSE159677	patient 1	carotid	Plaque	nm	82	scRNA
ID1_AGATAGAGTTAATGAG-1	ID1	10879	2336	GSE159677	patient 1	carotid	Plaque	nm	82	scRNA
ID1_AGATAGATCTCTAGGA-1	ID1	1658	803	GSE159677	patient 1	carotid	Plaque	nm	82	scRNA
ID1_AGATCCAAGACGACGT-1	ID1	5976	1956	GSE159677	patient 1	carotid	Plaque	nm	82	scRNA
ID1_AGATCCAAGAGCGACT-1	ID1	6321	1949	GSE159677	patient 1	carotid	Plaque	nm	82	scRNA
ID1_AGATCCAAGGATGCGT-1	ID1	3281	1315	GSE159677	patient 1	carotid	Plaque	nm	82	scRNA
ID1_AGATCCAAGGTCGCCT-1	ID1	5118	1709	GSE159677	patient 1	carotid	Plaque	nm	82	scRNA
ID1_AGATCCACACACTGGC-1	ID1	7781	2113	GSE159677	patient 1	carotid	Plaque	nm	82	scRNA
ID1_AGATCCACAGCAGTGA-1	ID1	2780	1047	GSE159677	patient 1	carotid	Plaque	nm	82	scRNA
ID1_AGATCCAGTATCGAGG-1	ID1	2761	1057	GSE159677	patient 1	carotid	Plaque	nm	82	scRNA
ID1_AGATCCAGTGCCTGCA-1	ID1	3553	1289	GSE159677	patient 1	carotid	Plaque	nm	82	scRNA
ID1_AGATCCAGTTACAGCT-1	ID1	15103	3645	GSE159677	patient 1	carotid	Plaque	nm	82	scRNA
ID1_AGATCCAGTTCAAGTC-1	ID1	13367	2731	GSE159677	patient 1	carotid	Plaque	nm	82	scRNA
ID1_AGATCCATCATCCTAT-1	ID1	19260	3796	GSE159677	patient 1	carotid	Plaque	nm	82	scRNA
ID1_AGATCCATCCACCTGT-1	ID1	3141	1258	GSE159677	patient 1	carotid	Plaque	nm	82	scRNA
ID1_AGATCCATCGAGTGGA-1	ID1	3978	1166	GSE159677	patient 1	carotid	Plaque	nm	82	scRNA
ID1_AGATCCATCGCCTCTA-1	ID1	884	477	GSE159677	patient 1	carotid	Plaque	nm	82	scRNA
ID1_AGATCCATCGCTGCGA-1	ID1	20230	3165	GSE159677	patient 1	carotid	Plaque	nm	82	scRNA
ID1_AGATCCATCGGCTTCT-1	ID1	7646	1960	GSE159677	patient 1	carotid	Plaque	nm	82	scRNA
ID1_AGATCCATCTGTCGCT-1	ID1	4256	1519	GSE159677	patient 1	carotid	Plaque	nm	82	scRNA
ID1_AGATCGTAGCCTTGAT-1	ID1	16437	3243	GSE159677	patient 1	carotid	Plaque	nm	82	scRNA
ID1_AGATCGTAGCGTTGTT-1	ID1	13735	2450	GSE159677	patient 1	carotid	Plaque	nm	82	scRNA
ID1_AGATCGTAGGACGCAT-1	ID1	10913	2519	GSE159677	patient 1	carotid	Plaque	nm	82	scRNA
ID1_AGATCGTAGGTTCCGC-1	ID1	1762	846	GSE159677	patient 1	carotid	Plaque	nm	82	scRNA
ID1_AGATCGTCAAAGCAAT-1	ID1	4904	1575	GSE159677	patient 1	carotid	Plaque	nm	82	scRNA
ID1_AGATCGTCACCCTATC-1	ID1	11390	2706	GSE159677	patient 1	carotid	Plaque	nm	82	scRNA
ID1_AGATCGTCAGGGACTA-1	ID1	11418	2951	GSE159677	patient 1	carotid	Plaque	nm	82	scRNA
ID1_AGATCGTGTCGCATTA-1	ID1	3027	1153	GSE159677	patient 1	carotid	Plaque	nm	82	scRNA
ID1_AGATCGTTCAATCCAG-1	ID1	2632	1147	GSE159677	patient 1	carotid	Plaque	nm	82	scRNA
ID1_AGATCGTTCAGCTGAT-1	ID1	1865	771	GSE159677	patient 1	carotid	Plaque	nm	82	scRNA
ID1_AGATCGTTCGCTCTAC-1	ID1	3017	1125	GSE159677	patient 1	carotid	Plaque	nm	82	scRNA
ID1_AGATCGTTCTAGTGAC-1	ID1	5669	1415	GSE159677	patient 1	carotid	Plaque	nm	82	scRNA
ID1_AGATCGTTCTCAATCT-1	ID1	14264	2591	GSE159677	patient 1	carotid	Plaque	nm	82	scRNA
ID1_AGATCGTTCTGGTGCG-1	ID1	3292	1112	GSE159677	patient 1	carotid	Plaque	nm	82	scRNA
ID1_AGATCGTTCTTAGCCC-1	ID1	10145	1651	GSE159677	patient 1	carotid	Plaque	nm	82	scRNA
ID1_AGATGAAAGCCGATAG-1	ID1	10923	2797	GSE159677	patient 1	carotid	Plaque	nm	82	scRNA
ID1_AGATGAAAGGAGGCAG-1	ID1	3808	1301	GSE159677	patient 1	carotid	Plaque	nm	82	scRNA
ID1_AGATGAACAAATTGGA-1	ID1	15692	2855	GSE159677	patient 1	carotid	Plaque	nm	82	scRNA
ID1_AGATGAACAACTTCTT-1	ID1	3051	1208	GSE159677	patient 1	carotid	Plaque	nm	82	scRNA
ID1_AGATGAACACGGTGTC-1	ID1	16544	3134	GSE159677	patient 1	carotid	Plaque	nm	82	scRNA
ID1_AGATGAAGTACCCGAC-1	ID1	8126	2559	GSE159677	patient 1	carotid	Plaque	nm	82	scRNA
ID1_AGATGAAGTAGAGGAA-1	ID1	6794	1928	GSE159677	patient 1	carotid	Plaque	nm	82	scRNA
ID1_AGATGAAGTAGGCTCC-1	ID1	2966	1095	GSE159677	patient 1	carotid	Plaque	nm	82	scRNA
ID1_AGATGAAGTCCGAAGA-1	ID1	1475	681	GSE159677	patient 1	carotid	Plaque	nm	82	scRNA
ID1_AGATGAATCGAGCTGC-1	ID1	9195	2400	GSE159677	patient 1	carotid	Plaque	nm	82	scRNA
ID1_AGATGAATCGTTCTAT-1	ID1	4073	1489	GSE159677	patient 1	carotid	Plaque	nm	82	scRNA
ID1_AGATGAATCGTTCTCG-1	ID1	2776	1350	GSE159677	patient 1	carotid	Plaque	nm	82	scRNA
ID1_AGATGAATCTGAGCAT-1	ID1	12210	2460	GSE159677	patient 1	carotid	Plaque	nm	82	scRNA
ID1_AGATGCTAGATGACAT-1	ID1	9280	2231	GSE159677	patient 1	carotid	Plaque	nm	82	scRNA
ID1_AGATGCTAGCGCCCAT-1	ID1	3854	1384	GSE159677	patient 1	carotid	Plaque	nm	82	scRNA
ID1_AGATGCTGTTACGATC-1	ID1	7687	2637	GSE159677	patient 1	carotid	Plaque	nm	82	scRNA
ID1_AGATGCTTCGTAGAGG-1	ID1	12492	2538	GSE159677	patient 1	carotid	Plaque	nm	82	scRNA
ID1_AGCATCAAGAGTCACG-1	ID1	3248	1125	GSE159677	patient 1	carotid	Plaque	nm	82	scRNA
ID1_AGCATCAAGTAGCAAT-1	ID1	2363	933	GSE159677	patient 1	carotid	Plaque	nm	82	scRNA
ID1_AGCATCAAGTGTTGTC-1	ID1	6626	1946	GSE159677	patient 1	carotid	Plaque	nm	82	scRNA
ID1_AGCATCACAAGAATAC-1	ID1	2654	1088	GSE159677	patient 1	carotid	Plaque	nm	82	scRNA
ID1_AGCATCACAAGCGGAT-1	ID1	9091	2206	GSE159677	patient 1	carotid	Plaque	nm	82	scRNA
ID1_AGCATCACAATAGGGC-1	ID1	7149	1780	GSE159677	patient 1	carotid	Plaque	nm	82	scRNA
ID1_AGCATCACAGACAAAT-1	ID1	9238	2019	GSE159677	patient 1	carotid	Plaque	nm	82	scRNA
ID1_AGCATCAGTCCGACGT-1	ID1	6964	2166	GSE159677	patient 1	carotid	Plaque	nm	82	scRNA
ID1_AGCATCATCCAGTGTA-1	ID1	2090	868	GSE159677	patient 1	carotid	Plaque	nm	82	scRNA
ID1_AGCATCATCTCCCATG-1	ID1	636	430	GSE159677	patient 1	carotid	Plaque	nm	82	scRNA
ID1_AGCATCATCTGGGTCG-1	ID1	2707	1068	GSE159677	patient 1	carotid	Plaque	nm	82	scRNA
ID1_AGCATCATCTTACTGT-1	ID1	2059	800	GSE159677	patient 1	carotid	Plaque	nm	82	scRNA
ID1_AGCCAATAGCGTTACT-1	ID1	13209	2559	GSE159677	patient 1	carotid	Plaque	nm	82	scRNA
ID1_AGCCAATAGGCGTTGA-1	ID1	17699	2962	GSE159677	patient 1	carotid	Plaque	nm	82	scRNA
ID1_AGCCAATAGTCAACAA-1	ID1	7927	2241	GSE159677	patient 1	carotid	Plaque	nm	82	scRNA
ID1_AGCCAATCAACTCCAA-1	ID1	2021	670	GSE159677	patient 1	carotid	Plaque	nm	82	scRNA
ID1_AGCCAATCAAGGCCTC-1	ID1	1474	609	GSE159677	patient 1	carotid	Plaque	nm	82	scRNA
ID1_AGCCAATCACAAGTTC-1	ID1	1578	694	GSE159677	patient 1	carotid	Plaque	nm	82	scRNA
ID1_AGCCAATCACCGGTCA-1	ID1	3779	1412	GSE159677	patient 1	carotid	Plaque	nm	82	scRNA
ID1_AGCCAATCAGTTAGAA-1	ID1	8152	2010	GSE159677	patient 1	carotid	Plaque	nm	82	scRNA
ID1_AGCCAATCATCGCTGG-1	ID1	3249	1286	GSE159677	patient 1	carotid	Plaque	nm	82	scRNA
ID1_AGCCAATGTATGTCCA-1	ID1	1818	944	GSE159677	patient 1	carotid	Plaque	nm	82	scRNA
ID1_AGCCAATGTCGTCATA-1	ID1	1257	732	GSE159677	patient 1	carotid	Plaque	nm	82	scRNA
ID1_AGCCAATGTGAGATCG-1	ID1	10429	2364	GSE159677	patient 1	carotid	Plaque	nm	82	scRNA
ID1_AGCCAATGTGTTGATC-1	ID1	2983	1256	GSE159677	patient 1	carotid	Plaque	nm	82	scRNA
ID1_AGCCAATGTTACAGCT-1	ID1	9300	2232	GSE159677	patient 1	carotid	Plaque	nm	82	scRNA
ID1_AGCCAATGTTAGCGGA-1	ID1	17590	3326	GSE159677	patient 1	carotid	Plaque	nm	82	scRNA
ID1_AGCCAATGTTCTGAGT-1	ID1	3165	986	GSE159677	patient 1	carotid	Plaque	nm	82	scRNA
ID1_AGCCAATTCCCGTGAG-1	ID1	1233	664	GSE159677	patient 1	carotid	Plaque	nm	82	scRNA
ID1_AGCCACGAGACCGTTT-1	ID1	12925	2548	GSE159677	patient 1	carotid	Plaque	nm	82	scRNA
ID1_AGCCACGAGCGCGTTC-1	ID1	4235	1358	GSE159677	patient 1	carotid	Plaque	nm	82	scRNA
ID1_AGCCACGAGCGTGCTC-1	ID1	4030	1440	GSE159677	patient 1	carotid	Plaque	nm	82	scRNA
ID1_AGCCACGCACCTGCAG-1	ID1	2295	788	GSE159677	patient 1	carotid	Plaque	nm	82	scRNA
ID1_AGCCACGCACTATGTG-1	ID1	5579	1731	GSE159677	patient 1	carotid	Plaque	nm	82	scRNA
ID1_AGCCACGCAGAACTCT-1	ID1	4149	1460	GSE159677	patient 1	carotid	Plaque	nm	82	scRNA
ID1_AGCCACGCATAGTCAC-1	ID1	2095	963	GSE159677	patient 1	carotid	Plaque	nm	82	scRNA
ID1_AGCCACGGTAGGAGTC-1	ID1	4629	1506	GSE159677	patient 1	carotid	Plaque	nm	82	scRNA
ID1_AGCCACGGTAGGTAGC-1	ID1	10705	2649	GSE159677	patient 1	carotid	Plaque	nm	82	scRNA
ID1_AGCCACGTCAACCGAT-1	ID1	3630	1343	GSE159677	patient 1	carotid	Plaque	nm	82	scRNA
ID1_AGCCACGTCAAGTTGC-1	ID1	2409	944	GSE159677	patient 1	carotid	Plaque	nm	82	scRNA
ID1_AGCCACGTCGAACCAT-1	ID1	6333	2043	GSE159677	patient 1	carotid	Plaque	nm	82	scRNA
ID1_AGCCACGTCTGGGATT-1	ID1	18874	3853	GSE159677	patient 1	carotid	Plaque	nm	82	scRNA
ID1_AGCCACGTCTTTCGAT-1	ID1	11735	2900	GSE159677	patient 1	carotid	Plaque	nm	82	scRNA
ID1_AGCCAGCAGTAGGATT-1	ID1	8278	2291	GSE159677	patient 1	carotid	Plaque	nm	82	scRNA
ID1_AGCCAGCAGTTCCTGA-1	ID1	8498	2126	GSE159677	patient 1	carotid	Plaque	nm	82	scRNA
ID1_AGCCAGCCAACAGTGG-1	ID1	4692	1640	GSE159677	patient 1	carotid	Plaque	nm	82	scRNA
ID1_AGCCAGCGTCAGACGA-1	ID1	6182	1597	GSE159677	patient 1	carotid	Plaque	nm	82	scRNA
ID1_AGCCAGCGTGACGTCC-1	ID1	9836	2036	GSE159677	patient 1	carotid	Plaque	nm	82	scRNA
ID1_AGCCAGCGTGGATCAG-1	ID1	4803	1450	GSE159677	patient 1	carotid	Plaque	nm	82	scRNA
ID1_AGCCAGCGTTAATCGC-1	ID1	793	511	GSE159677	patient 1	carotid	Plaque	nm	82	scRNA
ID1_AGCCAGCGTTGTGCAT-1	ID1	8124	2078	GSE159677	patient 1	carotid	Plaque	nm	82	scRNA
ID1_AGCCAGCTCACCCATC-1	ID1	5220	1713	GSE159677	patient 1	carotid	Plaque	nm	82	scRNA
ID1_AGCCAGCTCACCTACC-1	ID1	4895	1451	GSE159677	patient 1	carotid	Plaque	nm	82	scRNA
ID1_AGCCAGCTCCTTTAGT-1	ID1	899	501	GSE159677	patient 1	carotid	Plaque	nm	82	scRNA
ID1_AGCCAGCTCGTTAGAC-1	ID1	3510	1203	GSE159677	patient 1	carotid	Plaque	nm	82	scRNA
ID1_AGCGATTAGGAACGAA-1	ID1	7189	1843	GSE159677	patient 1	carotid	Plaque	nm	82	scRNA
ID1_AGCGATTCAGCGTGCT-1	ID1	16762	2992	GSE159677	patient 1	carotid	Plaque	nm	82	scRNA
ID1_AGCGATTGTGCATACT-1	ID1	2843	1055	GSE159677	patient 1	carotid	Plaque	nm	82	scRNA
ID1_AGCGATTGTGGCTAGA-1	ID1	2832	1020	GSE159677	patient 1	carotid	Plaque	nm	82	scRNA
ID1_AGCGATTTCACATACG-1	ID1	1091	494	GSE159677	patient 1	carotid	Plaque	nm	82	scRNA
ID1_AGCGCCAAGCACGATG-1	ID1	4348	1244	GSE159677	patient 1	carotid	Plaque	nm	82	scRNA
ID1_AGCGCCAAGGGTAATT-1	ID1	19723	3227	GSE159677	patient 1	carotid	Plaque	nm	82	scRNA
ID1_AGCGCCACAACACAGG-1	ID1	2698	1051	GSE159677	patient 1	carotid	Plaque	nm	82	scRNA
ID1_AGCGCCACACGGCCAT-1	ID1	10466	2801	GSE159677	patient 1	carotid	Plaque	nm	82	scRNA
ID1_AGCGCCAGTATCGATC-1	ID1	5196	1886	GSE159677	patient 1	carotid	Plaque	nm	82	scRNA
ID1_AGCGCCAGTGGAGAAA-1	ID1	4213	1313	GSE159677	patient 1	carotid	Plaque	nm	82	scRNA
ID1_AGCGCCATCGATACTG-1	ID1	8243	2254	GSE159677	patient 1	carotid	Plaque	nm	82	scRNA
ID1_AGCGCCATCTTCCACG-1	ID1	12912	2650	GSE159677	patient 1	carotid	Plaque	nm	82	scRNA
ID1_AGCGCTGAGAAATGGG-1	ID1	4780	1520	GSE159677	patient 1	carotid	Plaque	nm	82	scRNA
ID1_AGCGCTGAGACTAAGT-1	ID1	6717	1709	GSE159677	patient 1	carotid	Plaque	nm	82	scRNA
ID1_AGCGCTGAGTACTCGT-1	ID1	1312	692	GSE159677	patient 1	carotid	Plaque	nm	82	scRNA
ID1_AGCGCTGAGTCACTGT-1	ID1	694	355	GSE159677	patient 1	carotid	Plaque	nm	82	scRNA
ID1_AGCGCTGCAATGACCT-1	ID1	6975	1998	GSE159677	patient 1	carotid	Plaque	nm	82	scRNA
ID1_AGCGCTGCAGTGACCC-1	ID1	4540	1603	GSE159677	patient 1	carotid	Plaque	nm	82	scRNA
ID1_AGCGCTGGTAATGCTC-1	ID1	5469	1666	GSE159677	patient 1	carotid	Plaque	nm	82	scRNA
ID1_AGCGCTGGTAGCGTTT-1	ID1	2388	952	GSE159677	patient 1	carotid	Plaque	nm	82	scRNA
ID1_AGCGCTGTCAAGAAAC-1	ID1	8193	1951	GSE159677	patient 1	carotid	Plaque	nm	82	scRNA
ID1_AGCGCTGTCCAGCACG-1	ID1	3197	969	GSE159677	patient 1	carotid	Plaque	nm	82	scRNA
ID1_AGCGCTGTCGAACACT-1	ID1	17440	3365	GSE159677	patient 1	carotid	Plaque	nm	82	scRNA
ID1_AGCGCTGTCGTCAAAC-1	ID1	3099	1048	GSE159677	patient 1	carotid	Plaque	nm	82	scRNA
ID1_AGCGCTGTCTGGCCTT-1	ID1	3057	1039	GSE159677	patient 1	carotid	Plaque	nm	82	scRNA
ID1_AGCGTATAGAGTCACG-1	ID1	6591	1666	GSE159677	patient 1	carotid	Plaque	nm	82	scRNA
ID1_AGCGTATAGCAGCCCT-1	ID1	1877	893	GSE159677	patient 1	carotid	Plaque	nm	82	scRNA
ID1_AGCGTATAGCATCAAA-1	ID1	3225	1158	GSE159677	patient 1	carotid	Plaque	nm	82	scRNA
ID1_AGCGTATCACTGCGTG-1	ID1	3923	1410	GSE159677	patient 1	carotid	Plaque	nm	82	scRNA
ID1_AGCGTATCACTTTATC-1	ID1	9021	2083	GSE159677	patient 1	carotid	Plaque	nm	82	scRNA
ID1_AGCGTATCAGCACGAA-1	ID1	4620	1469	GSE159677	patient 1	carotid	Plaque	nm	82	scRNA
ID1_AGCGTATGTCACAATC-1	ID1	2508	978	GSE159677	patient 1	carotid	Plaque	nm	82	scRNA
ID1_AGCGTATGTTCTCTAT-1	ID1	7744	2319	GSE159677	patient 1	carotid	Plaque	nm	82	scRNA
ID1_AGCGTATTCACTTGTT-1	ID1	1429	709	GSE159677	patient 1	carotid	Plaque	nm	82	scRNA
ID1_AGCGTATTCCTGGGAC-1	ID1	7851	2379	GSE159677	patient 1	carotid	Plaque	nm	82	scRNA
ID1_AGCGTCGAGAGTTGAT-1	ID1	2174	903	GSE159677	patient 1	carotid	Plaque	nm	82	scRNA
ID1_AGCGTCGCAATTGCCA-1	ID1	1729	679	GSE159677	patient 1	carotid	Plaque	nm	82	scRNA
ID1_AGCGTCGCACTAGGCC-1	ID1	10893	2191	GSE159677	patient 1	carotid	Plaque	nm	82	scRNA
ID1_AGCGTCGCACTCCTGT-1	ID1	3051	1308	GSE159677	patient 1	carotid	Plaque	nm	82	scRNA
ID1_AGCGTCGGTCTACTGA-1	ID1	8698	2074	GSE159677	patient 1	carotid	Plaque	nm	82	scRNA
ID1_AGCGTCGGTTGTAGCT-1	ID1	878	507	GSE159677	patient 1	carotid	Plaque	nm	82	scRNA
ID1_AGCTACAAGATAGCAT-1	ID1	9367	2279	GSE159677	patient 1	carotid	Plaque	nm	82	scRNA
ID1_AGCTACAAGCCAAGTG-1	ID1	8322	2147	GSE159677	patient 1	carotid	Plaque	nm	82	scRNA
ID1_AGCTACAAGTTCACTG-1	ID1	15706	3283	GSE159677	patient 1	carotid	Plaque	nm	82	scRNA
ID1_AGCTACACAAGATGGC-1	ID1	3186	1192	GSE159677	patient 1	carotid	Plaque	nm	82	scRNA
ID1_AGCTACACACACTTAG-1	ID1	6237	1867	GSE159677	patient 1	carotid	Plaque	nm	82	scRNA
ID1_AGCTACACACTAGTAC-1	ID1	17883	3156	GSE159677	patient 1	carotid	Plaque	nm	82	scRNA
ID1_AGCTACAGTCTTCATT-1	ID1	9911	2564	GSE159677	patient 1	carotid	Plaque	nm	82	scRNA
ID1_AGCTACAGTGCATTTG-1	ID1	3768	1375	GSE159677	patient 1	carotid	Plaque	nm	82	scRNA
ID1_AGCTACAGTGTTCAGT-1	ID1	9309	2679	GSE159677	patient 1	carotid	Plaque	nm	82	scRNA
ID1_AGCTACAGTTACCCTC-1	ID1	915	507	GSE159677	patient 1	carotid	Plaque	nm	82	scRNA
ID1_AGCTACATCACTTCTA-1	ID1	14502	3555	GSE159677	patient 1	carotid	Plaque	nm	82	scRNA
ID1_AGCTACATCCGTGCGA-1	ID1	3813	1257	GSE159677	patient 1	carotid	Plaque	nm	82	scRNA
ID1_AGCTACATCCTAGCTC-1	ID1	3821	1280	GSE159677	patient 1	carotid	Plaque	nm	82	scRNA
ID1_AGCTCAAAGACAACAT-1	ID1	4684	1365	GSE159677	patient 1	carotid	Plaque	nm	82	scRNA
ID1_AGCTCAAAGGGCGAAG-1	ID1	1784	805	GSE159677	patient 1	carotid	Plaque	nm	82	scRNA
ID1_AGCTCAAAGGTATCTC-1	ID1	6389	1753	GSE159677	patient 1	carotid	Plaque	nm	82	scRNA
ID1_AGCTCAACAAGGCGTA-1	ID1	11355	2539	GSE159677	patient 1	carotid	Plaque	nm	82	scRNA
ID1_AGCTCAACAATCGCAT-1	ID1	3466	1312	GSE159677	patient 1	carotid	Plaque	nm	82	scRNA
ID1_AGCTCAACAGGTCCCA-1	ID1	2646	1118	GSE159677	patient 1	carotid	Plaque	nm	82	scRNA
ID1_AGCTCAACAGTAGATA-1	ID1	862	471	GSE159677	patient 1	carotid	Plaque	nm	82	scRNA
ID1_AGCTCAACATCTCATT-1	ID1	4957	1496	GSE159677	patient 1	carotid	Plaque	nm	82	scRNA
ID1_AGCTCAAGTACTCCCT-1	ID1	3516	1207	GSE159677	patient 1	carotid	Plaque	nm	82	scRNA
ID1_AGCTCAAGTCGCACAC-1	ID1	12548	2899	GSE159677	patient 1	carotid	Plaque	nm	82	scRNA
ID1_AGCTCAAGTCGTACTA-1	ID1	1659	736	GSE159677	patient 1	carotid	Plaque	nm	82	scRNA
ID1_AGCTCAAGTTCTTGTT-1	ID1	5994	1820	GSE159677	patient 1	carotid	Plaque	nm	82	scRNA
ID1_AGCTCAAGTTGGCCTG-1	ID1	1059	522	GSE159677	patient 1	carotid	Plaque	nm	82	scRNA
ID1_AGCTCAAGTTTGAAAG-1	ID1	5669	1628	GSE159677	patient 1	carotid	Plaque	nm	82	scRNA
ID1_AGCTCAATCGAGATAA-1	ID1	15129	2861	GSE159677	patient 1	carotid	Plaque	nm	82	scRNA
ID1_AGCTCAATCGTACACA-1	ID1	6985	2085	GSE159677	patient 1	carotid	Plaque	nm	82	scRNA
ID1_AGCTCAATCTGTGCAA-1	ID1	3080	1294	GSE159677	patient 1	carotid	Plaque	nm	82	scRNA
ID1_AGCTTCCAGATGCTGG-1	ID1	8626	2435	GSE159677	patient 1	carotid	Plaque	nm	82	scRNA
ID1_AGCTTCCGTGACACAG-1	ID1	5522	1715	GSE159677	patient 1	carotid	Plaque	nm	82	scRNA
ID1_AGCTTCCGTGGCCCAT-1	ID1	831	328	GSE159677	patient 1	carotid	Plaque	nm	82	scRNA
ID1_AGCTTCCGTGTGTGTT-1	ID1	7856	2224	GSE159677	patient 1	carotid	Plaque	nm	82	scRNA
ID1_AGCTTCCGTTCCCACT-1	ID1	3053	1525	GSE159677	patient 1	carotid	Plaque	nm	82	scRNA
ID1_AGCTTCCGTTGCCGAC-1	ID1	15513	3420	GSE159677	patient 1	carotid	Plaque	nm	82	scRNA
ID1_AGCTTCCTCCCGAGAC-1	ID1	4372	1463	GSE159677	patient 1	carotid	Plaque	nm	82	scRNA
ID1_AGCTTCCTCTATGCCC-1	ID1	1975	1129	GSE159677	patient 1	carotid	Plaque	nm	82	scRNA
ID1_AGGAAATAGCTCCCTT-1	ID1	2201	1164	GSE159677	patient 1	carotid	Plaque	nm	82	scRNA
ID1_AGGAAATAGGTCCCTG-1	ID1	11686	2335	GSE159677	patient 1	carotid	Plaque	nm	82	scRNA
ID1_AGGAAATCAAATGGAT-1	ID1	5789	1878	GSE159677	patient 1	carotid	Plaque	nm	82	scRNA
ID1_AGGAAATCAAGTCCCG-1	ID1	4225	1553	GSE159677	patient 1	carotid	Plaque	nm	82	scRNA
ID1_AGGAAATCACGCTGCA-1	ID1	3409	1269	GSE159677	patient 1	carotid	Plaque	nm	82	scRNA
ID1_AGGAAATCAGCACACC-1	ID1	10085	2403	GSE159677	patient 1	carotid	Plaque	nm	82	scRNA
ID1_AGGAAATGTTGGCCGT-1	ID1	13645	3479	GSE159677	patient 1	carotid	Plaque	nm	82	scRNA
ID1_AGGAAATTCCTACCGT-1	ID1	9457	2690	GSE159677	patient 1	carotid	Plaque	nm	82	scRNA
ID1_AGGAAATTCTAGAGCT-1	ID1	2226	954	GSE159677	patient 1	carotid	Plaque	nm	82	scRNA
ID1_AGGAAATTCTAGGAAA-1	ID1	12044	2787	GSE159677	patient 1	carotid	Plaque	nm	82	scRNA
ID1_AGGAATACATCTCGTC-1	ID1	15754	2631	GSE159677	patient 1	carotid	Plaque	nm	82	scRNA
ID1_AGGAATAGTATGATCC-1	ID1	5423	1669	GSE159677	patient 1	carotid	Plaque	nm	82	scRNA
ID1_AGGAATAGTCTCAGAT-1	ID1	2285	1049	GSE159677	patient 1	carotid	Plaque	nm	82	scRNA
ID1_AGGAATATCAAGATAG-1	ID1	6731	1767	GSE159677	patient 1	carotid	Plaque	nm	82	scRNA
ID1_AGGAATATCCTTGACC-1	ID1	8477	2319	GSE159677	patient 1	carotid	Plaque	nm	82	scRNA
ID1_AGGAATATCTTACGTT-1	ID1	12065	3075	GSE159677	patient 1	carotid	Plaque	nm	82	scRNA
ID1_AGGACGAAGAAGCGCT-1	ID1	4141	1362	GSE159677	patient 1	carotid	Plaque	nm	82	scRNA
ID1_AGGACGAAGAGGCGTT-1	ID1	2093	804	GSE159677	patient 1	carotid	Plaque	nm	82	scRNA
ID1_AGGACGAAGAGGTCAC-1	ID1	5736	1756	GSE159677	patient 1	carotid	Plaque	nm	82	scRNA
ID1_AGGACGAAGGGCAGAG-1	ID1	7878	2227	GSE159677	patient 1	carotid	Plaque	nm	82	scRNA
ID1_AGGACGAAGGGCGAAG-1	ID1	16281	3385	GSE159677	patient 1	carotid	Plaque	nm	82	scRNA
ID1_AGGACGAAGGTACATA-1	ID1	10368	2307	GSE159677	patient 1	carotid	Plaque	nm	82	scRNA
ID1_AGGACGAAGTGGTTCT-1	ID1	2381	960	GSE159677	patient 1	carotid	Plaque	nm	82	scRNA
ID1_AGGACGACAAATCGTC-1	ID1	16112	3011	GSE159677	patient 1	carotid	Plaque	nm	82	scRNA
ID1_AGGACGACACGTACTA-1	ID1	1603	625	GSE159677	patient 1	carotid	Plaque	nm	82	scRNA
ID1_AGGACGACAGAGCCCT-1	ID1	1337	659	GSE159677	patient 1	carotid	Plaque	nm	82	scRNA
ID1_AGGACGAGTCGTTGGC-1	ID1	2130	971	GSE159677	patient 1	carotid	Plaque	nm	82	scRNA
ID1_AGGACGAGTCTTTCTA-1	ID1	6632	1790	GSE159677	patient 1	carotid	Plaque	nm	82	scRNA
ID1_AGGACGAGTGCTCGTG-1	ID1	7622	2319	GSE159677	patient 1	carotid	Plaque	nm	82	scRNA
ID1_AGGACGAGTTGCGGCT-1	ID1	20547	3727	GSE159677	patient 1	carotid	Plaque	nm	82	scRNA
ID1_AGGACGATCCACCTCA-1	ID1	1160	687	GSE159677	patient 1	carotid	Plaque	nm	82	scRNA
ID1_AGGACGATCTCATAGG-1	ID1	573	448	GSE159677	patient 1	carotid	Plaque	nm	82	scRNA
ID1_AGGACTTAGCGGGTTA-1	ID1	2945	1071	GSE159677	patient 1	carotid	Plaque	nm	82	scRNA
ID1_AGGACTTAGCTTTGTG-1	ID1	2544	1051	GSE159677	patient 1	carotid	Plaque	nm	82	scRNA
ID1_AGGACTTAGTCACTGT-1	ID1	18491	3426	GSE159677	patient 1	carotid	Plaque	nm	82	scRNA
ID1_AGGACTTAGTGGACTG-1	ID1	9495	2330	GSE159677	patient 1	carotid	Plaque	nm	82	scRNA
ID1_AGGACTTAGTGTAGAT-1	ID1	9305	2006	GSE159677	patient 1	carotid	Plaque	nm	82	scRNA
ID1_AGGACTTCAATGAACA-1	ID1	1488	673	GSE159677	patient 1	carotid	Plaque	nm	82	scRNA
ID1_AGGACTTCACTTCATT-1	ID1	9654	2255	GSE159677	patient 1	carotid	Plaque	nm	82	scRNA
ID1_AGGACTTGTAAGAACT-1	ID1	3078	1214	GSE159677	patient 1	carotid	Plaque	nm	82	scRNA
ID1_AGGACTTGTCCTCAGG-1	ID1	6045	1916	GSE159677	patient 1	carotid	Plaque	nm	82	scRNA
ID1_AGGACTTTCCGTAGTA-1	ID1	1176	647	GSE159677	patient 1	carotid	Plaque	nm	82	scRNA
ID1_AGGACTTTCGTTAGTG-1	ID1	5872	1860	GSE159677	patient 1	carotid	Plaque	nm	82	scRNA
ID1_AGGACTTTCTACTGCC-1	ID1	11502	2427	GSE159677	patient 1	carotid	Plaque	nm	82	scRNA
ID1_AGGAGGTCACCCTTAC-1	ID1	3254	1105	GSE159677	patient 1	carotid	Plaque	nm	82	scRNA
ID1_AGGAGGTCAGAGGAAA-1	ID1	661	437	GSE159677	patient 1	carotid	Plaque	nm	82	scRNA
ID1_AGGAGGTGTAGGTAGC-1	ID1	11398	2419	GSE159677	patient 1	carotid	Plaque	nm	82	scRNA
ID1_AGGAGGTGTCTACTGA-1	ID1	1998	929	GSE159677	patient 1	carotid	Plaque	nm	82	scRNA
ID1_AGGAGGTGTTGCGAAG-1	ID1	15699	3713	GSE159677	patient 1	carotid	Plaque	nm	82	scRNA
ID1_AGGAGGTTCACTCACC-1	ID1	2749	1143	GSE159677	patient 1	carotid	Plaque	nm	82	scRNA
ID1_AGGAGGTTCAGCTCTC-1	ID1	805	464	GSE159677	patient 1	carotid	Plaque	nm	82	scRNA
ID1_AGGAGGTTCAGGGTAG-1	ID1	2025	903	GSE159677	patient 1	carotid	Plaque	nm	82	scRNA
ID1_AGGAGGTTCTGTCAGA-1	ID1	13134	2637	GSE159677	patient 1	carotid	Plaque	nm	82	scRNA
ID1_AGGATAAAGAGAGGTA-1	ID1	2616	1027	GSE159677	patient 1	carotid	Plaque	nm	82	scRNA
ID1_AGGATAAAGAGCGACT-1	ID1	896	497	GSE159677	patient 1	carotid	Plaque	nm	82	scRNA
ID1_AGGATAAAGAGGATGA-1	ID1	10443	3229	GSE159677	patient 1	carotid	Plaque	nm	82	scRNA
ID1_AGGATAAAGCAGCACA-1	ID1	3849	1186	GSE159677	patient 1	carotid	Plaque	nm	82	scRNA
ID1_AGGATAAAGGTAACTA-1	ID1	3719	1321	GSE159677	patient 1	carotid	Plaque	nm	82	scRNA
ID1_AGGATAAAGTAAACGT-1	ID1	2824	1136	GSE159677	patient 1	carotid	Plaque	nm	82	scRNA
ID1_AGGATAAAGTCGAAGC-1	ID1	6334	2049	GSE159677	patient 1	carotid	Plaque	nm	82	scRNA
ID1_AGGATAAAGTTGTAAG-1	ID1	9284	2424	GSE159677	patient 1	carotid	Plaque	nm	82	scRNA
ID1_AGGATAACAATCTCTT-1	ID1	2032	1069	GSE159677	patient 1	carotid	Plaque	nm	82	scRNA
ID1_AGGATAACAGAAGCTG-1	ID1	2724	1084	GSE159677	patient 1	carotid	Plaque	nm	82	scRNA
ID1_AGGATAACAGCCATTA-1	ID1	9327	2335	GSE159677	patient 1	carotid	Plaque	nm	82	scRNA
ID1_AGGATAACATGTTCAG-1	ID1	4399	1551	GSE159677	patient 1	carotid	Plaque	nm	82	scRNA
ID1_AGGATAAGTTGACGGA-1	ID1	1454	716	GSE159677	patient 1	carotid	Plaque	nm	82	scRNA
ID1_AGGATAATCCGTAGTA-1	ID1	7498	1878	GSE159677	patient 1	carotid	Plaque	nm	82	scRNA
ID1_AGGATAATCTACGCGG-1	ID1	5921	1864	GSE159677	patient 1	carotid	Plaque	nm	82	scRNA
ID1_AGGATAATCTGTGTGA-1	ID1	11321	3109	GSE159677	patient 1	carotid	Plaque	nm	82	scRNA
ID1_AGGATCTAGCTGGCCT-1	ID1	18886	3005	GSE159677	patient 1	carotid	Plaque	nm	82	scRNA
ID1_AGGATCTCAGGAGGAG-1	ID1	2196	977	GSE159677	patient 1	carotid	Plaque	nm	82	scRNA
ID1_AGGATCTGTCACTTCC-1	ID1	2843	1202	GSE159677	patient 1	carotid	Plaque	nm	82	scRNA
ID1_AGGATCTGTCGCATGC-1	ID1	10360	2276	GSE159677	patient 1	carotid	Plaque	nm	82	scRNA
ID1_AGGATCTGTCGTCTCT-1	ID1	789	335	GSE159677	patient 1	carotid	Plaque	nm	82	scRNA
ID1_AGGATCTGTCTGTGCG-1	ID1	2566	1038	GSE159677	patient 1	carotid	Plaque	nm	82	scRNA
ID1_AGGATCTGTGGTCCCA-1	ID1	10021	2532	GSE159677	patient 1	carotid	Plaque	nm	82	scRNA
ID1_AGGATCTGTTGCTGAT-1	ID1	5411	1759	GSE159677	patient 1	carotid	Plaque	nm	82	scRNA
ID1_AGGATCTGTTTCACAG-1	ID1	10082	2641	GSE159677	patient 1	carotid	Plaque	nm	82	scRNA
ID1_AGGATCTTCTAAGCGT-1	ID1	11528	2924	GSE159677	patient 1	carotid	Plaque	nm	82	scRNA
ID1_AGGATCTTCTTCACAT-1	ID1	856	427	GSE159677	patient 1	carotid	Plaque	nm	82	scRNA
ID1_AGGCATTCAAGTTTGC-1	ID1	10593	2623	GSE159677	patient 1	carotid	Plaque	nm	82	scRNA
ID1_AGGCATTCAGGTCAAG-1	ID1	3136	1085	GSE159677	patient 1	carotid	Plaque	nm	82	scRNA
ID1_AGGCATTCATCGATAC-1	ID1	4846	2128	GSE159677	patient 1	carotid	Plaque	nm	82	scRNA
ID1_AGGCATTGTCCCGGTA-1	ID1	7043	2026	GSE159677	patient 1	carotid	Plaque	nm	82	scRNA
ID1_AGGCATTGTCTCGGAC-1	ID1	2467	905	GSE159677	patient 1	carotid	Plaque	nm	82	scRNA
ID1_AGGCCACAGATGGCAC-1	ID1	1604	668	GSE159677	patient 1	carotid	Plaque	nm	82	scRNA
ID1_AGGCCACAGCTCCCTT-1	ID1	6024	1993	GSE159677	patient 1	carotid	Plaque	nm	82	scRNA
ID1_AGGCCACAGGCATCGA-1	ID1	2942	1190	GSE159677	patient 1	carotid	Plaque	nm	82	scRNA
ID1_AGGCCACAGGTCTGGA-1	ID1	7491	1978	GSE159677	patient 1	carotid	Plaque	nm	82	scRNA
ID1_AGGCCACAGTATGTAG-1	ID1	660	374	GSE159677	patient 1	carotid	Plaque	nm	82	scRNA
ID1_AGGCCACAGTTTGGCT-1	ID1	5155	1745	GSE159677	patient 1	carotid	Plaque	nm	82	scRNA
ID1_AGGCCACCATAGCTGT-1	ID1	545	364	GSE159677	patient 1	carotid	Plaque	nm	82	scRNA
ID1_AGGCCACGTCATCCGG-1	ID1	9886	2396	GSE159677	patient 1	carotid	Plaque	nm	82	scRNA
ID1_AGGCCACGTGCATCTA-1	ID1	14827	3120	GSE159677	patient 1	carotid	Plaque	nm	82	scRNA
ID1_AGGCCACGTTAGGACG-1	ID1	1164	614	GSE159677	patient 1	carotid	Plaque	nm	82	scRNA
ID1_AGGCCACGTTCTCCTG-1	ID1	7947	2062	GSE159677	patient 1	carotid	Plaque	nm	82	scRNA
ID1_AGGCCACTCAGCCTTC-1	ID1	1349	764	GSE159677	patient 1	carotid	Plaque	nm	82	scRNA
ID1_AGGCCACTCTCATAGG-1	ID1	1812	831	GSE159677	patient 1	carotid	Plaque	nm	82	scRNA
ID1_AGGCTGCCACCCGTAG-1	ID1	14184	3162	GSE159677	patient 1	carotid	Plaque	nm	82	scRNA
ID1_AGGCTGCCACTAGGCC-1	ID1	4334	1234	GSE159677	patient 1	carotid	Plaque	nm	82	scRNA
ID1_AGGCTGCCATGCCGCA-1	ID1	3030	1245	GSE159677	patient 1	carotid	Plaque	nm	82	scRNA
ID1_AGGCTGCCATTGAGGG-1	ID1	5543	1593	GSE159677	patient 1	carotid	Plaque	nm	82	scRNA
ID1_AGGCTGCGTCACTAGT-1	ID1	2969	1029	GSE159677	patient 1	carotid	Plaque	nm	82	scRNA
ID1_AGGCTGCGTTGCATGT-1	ID1	16291	3043	GSE159677	patient 1	carotid	Plaque	nm	82	scRNA
ID1_AGGCTGCTCAAAGGAT-1	ID1	11685	2410	GSE159677	patient 1	carotid	Plaque	nm	82	scRNA
ID1_AGGCTGCTCATAGGCT-1	ID1	1336	572	GSE159677	patient 1	carotid	Plaque	nm	82	scRNA
ID1_AGGCTGCTCCGAGGCT-1	ID1	2333	983	GSE159677	patient 1	carotid	Plaque	nm	82	scRNA
ID1_AGGCTGCTCTGGTGGC-1	ID1	8119	2505	GSE159677	patient 1	carotid	Plaque	nm	82	scRNA
ID1_AGGGAGTAGACTGAGC-1	ID1	10365	2503	GSE159677	patient 1	carotid	Plaque	nm	82	scRNA
ID1_AGGGAGTAGCGTATAA-1	ID1	2644	1037	GSE159677	patient 1	carotid	Plaque	nm	82	scRNA
ID1_AGGGAGTAGCTACAAA-1	ID1	5755	1707	GSE159677	patient 1	carotid	Plaque	nm	82	scRNA
ID1_AGGGAGTAGGTCACCC-1	ID1	10449	2288	GSE159677	patient 1	carotid	Plaque	nm	82	scRNA
ID1_AGGGAGTCAAGCGCTC-1	ID1	2656	1166	GSE159677	patient 1	carotid	Plaque	nm	82	scRNA
ID1_AGGGAGTCAAGTATAG-1	ID1	11122	2978	GSE159677	patient 1	carotid	Plaque	nm	82	scRNA
ID1_AGGGAGTGTAGTACGG-1	ID1	15030	3090	GSE159677	patient 1	carotid	Plaque	nm	82	scRNA
ID1_AGGGAGTGTCATGACT-1	ID1	9510	2122	GSE159677	patient 1	carotid	Plaque	nm	82	scRNA
ID1_AGGGAGTGTCTTCATT-1	ID1	2092	678	GSE159677	patient 1	carotid	Plaque	nm	82	scRNA
ID1_AGGGAGTGTTAGTTCG-1	ID1	3069	1156	GSE159677	patient 1	carotid	Plaque	nm	82	scRNA
ID1_AGGGAGTTCAAATGAG-1	ID1	14067	3450	GSE159677	patient 1	carotid	Plaque	nm	82	scRNA
ID1_AGGGAGTTCACCTTGC-1	ID1	3070	1228	GSE159677	patient 1	carotid	Plaque	nm	82	scRNA
ID1_AGGGAGTTCCATTCAT-1	ID1	6497	1781	GSE159677	patient 1	carotid	Plaque	nm	82	scRNA
ID1_AGGGAGTTCCCTCTCC-1	ID1	16792	3015	GSE159677	patient 1	carotid	Plaque	nm	82	scRNA
ID1_AGGGAGTTCGCCAATA-1	ID1	2843	1146	GSE159677	patient 1	carotid	Plaque	nm	82	scRNA
ID1_AGGGCCTAGAAGTATC-1	ID1	9490	2286	GSE159677	patient 1	carotid	Plaque	nm	82	scRNA
ID1_AGGGCCTAGAATTGCA-1	ID1	2978	1105	GSE159677	patient 1	carotid	Plaque	nm	82	scRNA
ID1_AGGGCCTAGTTATGGA-1	ID1	15453	3026	GSE159677	patient 1	carotid	Plaque	nm	82	scRNA
ID1_AGGGCCTCAACTGTGT-1	ID1	2309	1031	GSE159677	patient 1	carotid	Plaque	nm	82	scRNA
ID1_AGGGCCTCACTACCGG-1	ID1	2254	931	GSE159677	patient 1	carotid	Plaque	nm	82	scRNA
ID1_AGGGCCTCAGCTCATA-1	ID1	2611	1066	GSE159677	patient 1	carotid	Plaque	nm	82	scRNA
ID1_AGGGCCTCAGGCATTT-1	ID1	2858	1251	GSE159677	patient 1	carotid	Plaque	nm	82	scRNA
ID1_AGGGCCTCAGTCACGC-1	ID1	4823	1609	GSE159677	patient 1	carotid	Plaque	nm	82	scRNA
ID1_AGGGCCTCATAGGCGA-1	ID1	2833	1247	GSE159677	patient 1	carotid	Plaque	nm	82	scRNA
ID1_AGGGCCTGTACAAGTA-1	ID1	12423	2725	GSE159677	patient 1	carotid	Plaque	nm	82	scRNA
ID1_AGGGCCTGTCATAAAG-1	ID1	3514	1377	GSE159677	patient 1	carotid	Plaque	nm	82	scRNA
ID1_AGGGCCTGTCTAGGTT-1	ID1	8614	2256	GSE159677	patient 1	carotid	Plaque	nm	82	scRNA
ID1_AGGGCCTTCCAAGAGG-1	ID1	6458	1963	GSE159677	patient 1	carotid	Plaque	nm	82	scRNA
ID1_AGGGCCTTCTGGGTCG-1	ID1	15735	3471	GSE159677	patient 1	carotid	Plaque	nm	82	scRNA
ID1_AGGGCTCAGTTATGGA-1	ID1	5944	1717	GSE159677	patient 1	carotid	Plaque	nm	82	scRNA
ID1_AGGGCTCCACTCAAGT-1	ID1	5105	1750	GSE159677	patient 1	carotid	Plaque	nm	82	scRNA
ID1_AGGGCTCCAGCTACAT-1	ID1	1630	789	GSE159677	patient 1	carotid	Plaque	nm	82	scRNA
ID1_AGGGCTCGTGGTTCTA-1	ID1	5641	1743	GSE159677	patient 1	carotid	Plaque	nm	82	scRNA
ID1_AGGGCTCGTTACTCAG-1	ID1	14418	2558	GSE159677	patient 1	carotid	Plaque	nm	82	scRNA
ID1_AGGGCTCTCAGGAAAT-1	ID1	5250	1616	GSE159677	patient 1	carotid	Plaque	nm	82	scRNA
ID1_AGGGCTCTCGGAATGG-1	ID1	3574	1411	GSE159677	patient 1	carotid	Plaque	nm	82	scRNA
ID1_AGGGCTCTCTCCATAT-1	ID1	15601	3245	GSE159677	patient 1	carotid	Plaque	nm	82	scRNA
ID1_AGGGCTCTCTTCACAT-1	ID1	9329	2535	GSE159677	patient 1	carotid	Plaque	nm	82	scRNA
ID1_AGGGTCCAGCCTGCCA-1	ID1	5521	1858	GSE159677	patient 1	carotid	Plaque	nm	82	scRNA
ID1_AGGGTCCCACCGGTCA-1	ID1	13370	2795	GSE159677	patient 1	carotid	Plaque	nm	82	scRNA
ID1_AGGGTCCGTGCCTGCA-1	ID1	1043	505	GSE159677	patient 1	carotid	Plaque	nm	82	scRNA
ID1_AGGGTCCTCAACCGAT-1	ID1	4137	1199	GSE159677	patient 1	carotid	Plaque	nm	82	scRNA
ID1_AGGGTCCTCAGAACCT-1	ID1	13886	2762	GSE159677	patient 1	carotid	Plaque	nm	82	scRNA
ID1_AGGGTCCTCATGCATG-1	ID1	15259	2959	GSE159677	patient 1	carotid	Plaque	nm	82	scRNA
ID1_AGGGTCCTCCACGAAT-1	ID1	3906	1539	GSE159677	patient 1	carotid	Plaque	nm	82	scRNA
ID1_AGGGTCCTCGTCCTCA-1	ID1	8352	1914	GSE159677	patient 1	carotid	Plaque	nm	82	scRNA
ID1_AGGGTGACACTTTAGG-1	ID1	4073	1157	GSE159677	patient 1	carotid	Plaque	nm	82	scRNA
ID1_AGGGTGAGTAGGTGCA-1	ID1	7864	2088	GSE159677	patient 1	carotid	Plaque	nm	82	scRNA
ID1_AGGGTGAGTATGAGCG-1	ID1	7645	1954	GSE159677	patient 1	carotid	Plaque	nm	82	scRNA
ID1_AGGGTGAGTCATGGCC-1	ID1	13125	3180	GSE159677	patient 1	carotid	Plaque	nm	82	scRNA
ID1_AGGGTGAGTCCGAAGA-1	ID1	2803	1101	GSE159677	patient 1	carotid	Plaque	nm	82	scRNA
ID1_AGGGTGAGTTAAAGTG-1	ID1	11933	3174	GSE159677	patient 1	carotid	Plaque	nm	82	scRNA
ID1_AGGGTGAGTTGCTCGG-1	ID1	3425	1273	GSE159677	patient 1	carotid	Plaque	nm	82	scRNA
ID1_AGGGTGATCGCTTAAG-1	ID1	2241	894	GSE159677	patient 1	carotid	Plaque	nm	82	scRNA
ID1_AGGGTTTCATACTGTG-1	ID1	10965	2781	GSE159677	patient 1	carotid	Plaque	nm	82	scRNA
ID1_AGGGTTTGTAGTCCTA-1	ID1	5261	1803	GSE159677	patient 1	carotid	Plaque	nm	82	scRNA
ID1_AGGGTTTGTGATCATC-1	ID1	1674	790	GSE159677	patient 1	carotid	Plaque	nm	82	scRNA
ID1_AGGGTTTGTGATTGGG-1	ID1	3439	1197	GSE159677	patient 1	carotid	Plaque	nm	82	scRNA
ID1_AGGGTTTTCAACTGGT-1	ID1	19680	3946	GSE159677	patient 1	carotid	Plaque	nm	82	scRNA
ID1_AGGTAGGAGAAAGTCT-1	ID1	8056	2153	GSE159677	patient 1	carotid	Plaque	nm	82	scRNA
ID1_AGGTAGGAGCAATAGT-1	ID1	3627	1186	GSE159677	patient 1	carotid	Plaque	nm	82	scRNA
ID1_AGGTAGGAGGCTTTCA-1	ID1	6256	1896	GSE159677	patient 1	carotid	Plaque	nm	82	scRNA
ID1_AGGTAGGAGTATTCCG-1	ID1	1735	741	GSE159677	patient 1	carotid	Plaque	nm	82	scRNA
ID1_AGGTAGGCACATATCG-1	ID1	10595	2500	GSE159677	patient 1	carotid	Plaque	nm	82	scRNA
ID1_AGGTAGGCATTGACAC-1	ID1	2173	929	GSE159677	patient 1	carotid	Plaque	nm	82	scRNA
ID1_AGGTAGGGTCCTGTCT-1	ID1	1914	799	GSE159677	patient 1	carotid	Plaque	nm	82	scRNA
ID1_AGGTAGGGTGAGCCAA-1	ID1	1640	830	GSE159677	patient 1	carotid	Plaque	nm	82	scRNA
ID1_AGGTAGGTCACCATCC-1	ID1	7544	2393	GSE159677	patient 1	carotid	Plaque	nm	82	scRNA
ID1_AGGTAGGTCCATATGG-1	ID1	3572	1202	GSE159677	patient 1	carotid	Plaque	nm	82	scRNA
ID1_AGGTAGGTCCCGTAAA-1	ID1	9077	2481	GSE159677	patient 1	carotid	Plaque	nm	82	scRNA
ID1_AGGTAGGTCCTTATGT-1	ID1	8143	2363	GSE159677	patient 1	carotid	Plaque	nm	82	scRNA
ID1_AGGTCATAGCGACATG-1	ID1	10147	2688	GSE159677	patient 1	carotid	Plaque	nm	82	scRNA
ID1_AGGTCATAGGTAAGGA-1	ID1	1496	756	GSE159677	patient 1	carotid	Plaque	nm	82	scRNA
ID1_AGGTCATAGTAGGTTA-1	ID1	2152	1072	GSE159677	patient 1	carotid	Plaque	nm	82	scRNA
ID1_AGGTCATAGTTGGAGC-1	ID1	5951	1593	GSE159677	patient 1	carotid	Plaque	nm	82	scRNA
ID1_AGGTCATCATATAGCC-1	ID1	3464	1307	GSE159677	patient 1	carotid	Plaque	nm	82	scRNA
ID1_AGGTCATCATCTGGGC-1	ID1	10973	2101	GSE159677	patient 1	carotid	Plaque	nm	82	scRNA
ID1_AGGTCATGTAAGTAGT-1	ID1	15608	2942	GSE159677	patient 1	carotid	Plaque	nm	82	scRNA
ID1_AGGTCATGTAAGTTGA-1	ID1	2572	1070	GSE159677	patient 1	carotid	Plaque	nm	82	scRNA
ID1_AGGTCATGTACTAGCT-1	ID1	2002	901	GSE159677	patient 1	carotid	Plaque	nm	82	scRNA
ID1_AGGTCATGTGACTCTA-1	ID1	4680	1464	GSE159677	patient 1	carotid	Plaque	nm	82	scRNA
ID1_AGGTCATGTGAGACGT-1	ID1	2660	1044	GSE159677	patient 1	carotid	Plaque	nm	82	scRNA
ID1_AGGTCATGTGATGGCA-1	ID1	2736	1186	GSE159677	patient 1	carotid	Plaque	nm	82	scRNA
ID1_AGGTCATGTTAAGTCC-1	ID1	7660	2142	GSE159677	patient 1	carotid	Plaque	nm	82	scRNA
ID1_AGGTCATTCAAGGAGC-1	ID1	2634	1080	GSE159677	patient 1	carotid	Plaque	nm	82	scRNA
ID1_AGGTCATTCAGTGTTG-1	ID1	2743	1038	GSE159677	patient 1	carotid	Plaque	nm	82	scRNA
ID1_AGGTCATTCTCGTGAA-1	ID1	2668	946	GSE159677	patient 1	carotid	Plaque	nm	82	scRNA
ID1_AGGTCTAAGCCACCGT-1	ID1	850	469	GSE159677	patient 1	carotid	Plaque	nm	82	scRNA
ID1_AGGTCTAAGTTGAATG-1	ID1	11879	2477	GSE159677	patient 1	carotid	Plaque	nm	82	scRNA
ID1_AGGTCTACAAAGCAAT-1	ID1	6081	2190	GSE159677	patient 1	carotid	Plaque	nm	82	scRNA
ID1_AGGTCTACAGTATTCG-1	ID1	1934	577	GSE159677	patient 1	carotid	Plaque	nm	82	scRNA
ID1_AGGTCTAGTATGTGTC-1	ID1	7426	1922	GSE159677	patient 1	carotid	Plaque	nm	82	scRNA
ID1_AGGTCTATCCAATCCC-1	ID1	3395	1224	GSE159677	patient 1	carotid	Plaque	nm	82	scRNA
ID1_AGGTCTATCCTCACTG-1	ID1	14267	2966	GSE159677	patient 1	carotid	Plaque	nm	82	scRNA
ID1_AGGTCTATCGTGTTCC-1	ID1	3155	984	GSE159677	patient 1	carotid	Plaque	nm	82	scRNA
ID1_AGGTCTATCTGAGGCC-1	ID1	15911	3329	GSE159677	patient 1	carotid	Plaque	nm	82	scRNA
ID1_AGGTGTTAGAGGTATT-1	ID1	1267	661	GSE159677	patient 1	carotid	Plaque	nm	82	scRNA
ID1_AGGTGTTAGGCGTTAG-1	ID1	3958	1281	GSE159677	patient 1	carotid	Plaque	nm	82	scRNA
ID1_AGGTGTTCAAAGCACG-1	ID1	5239	1515	GSE159677	patient 1	carotid	Plaque	nm	82	scRNA
ID1_AGGTGTTCAAAGCGTG-1	ID1	2102	795	GSE159677	patient 1	carotid	Plaque	nm	82	scRNA
ID1_AGGTGTTCAAGCTACT-1	ID1	7985	2411	GSE159677	patient 1	carotid	Plaque	nm	82	scRNA
ID1_AGGTGTTCAATTAGGA-1	ID1	4843	1531	GSE159677	patient 1	carotid	Plaque	nm	82	scRNA
ID1_AGGTGTTCACGGGCTT-1	ID1	10349	2327	GSE159677	patient 1	carotid	Plaque	nm	82	scRNA
ID1_AGGTGTTGTCATCGGC-1	ID1	8570	2574	GSE159677	patient 1	carotid	Plaque	nm	82	scRNA
ID1_AGGTGTTGTCCTGGGT-1	ID1	15352	2964	GSE159677	patient 1	carotid	Plaque	nm	82	scRNA
ID1_AGGTGTTGTTGGGATG-1	ID1	3689	1052	GSE159677	patient 1	carotid	Plaque	nm	82	scRNA
ID1_AGGTGTTTCAAACCTG-1	ID1	7578	2124	GSE159677	patient 1	carotid	Plaque	nm	82	scRNA
ID1_AGGTGTTTCATTTCCA-1	ID1	9617	2663	GSE159677	patient 1	carotid	Plaque	nm	82	scRNA
ID1_AGGTGTTTCGCATGAT-1	ID1	9310	2430	GSE159677	patient 1	carotid	Plaque	nm	82	scRNA
ID1_AGGTTACAGCATTTCG-1	ID1	15875	3132	GSE159677	patient 1	carotid	Plaque	nm	82	scRNA
ID1_AGGTTACAGCTAAACA-1	ID1	4564	1439	GSE159677	patient 1	carotid	Plaque	nm	82	scRNA
ID1_AGGTTACAGCTCTTCC-1	ID1	2516	1016	GSE159677	patient 1	carotid	Plaque	nm	82	scRNA
ID1_AGGTTACAGGATTCAA-1	ID1	5630	1758	GSE159677	patient 1	carotid	Plaque	nm	82	scRNA
ID1_AGGTTACAGTAAGCAT-1	ID1	4051	1406	GSE159677	patient 1	carotid	Plaque	nm	82	scRNA
ID1_AGGTTACAGTTATGGA-1	ID1	2164	886	GSE159677	patient 1	carotid	Plaque	nm	82	scRNA
ID1_AGGTTACCAGCTACTA-1	ID1	5187	1681	GSE159677	patient 1	carotid	Plaque	nm	82	scRNA
ID1_AGGTTACCAGCTCCTT-1	ID1	17350	3829	GSE159677	patient 1	carotid	Plaque	nm	82	scRNA
ID1_AGGTTACCAGTCTGGC-1	ID1	10187	2696	GSE159677	patient 1	carotid	Plaque	nm	82	scRNA
ID1_AGGTTACCAGTCTTCC-1	ID1	3039	1147	GSE159677	patient 1	carotid	Plaque	nm	82	scRNA
ID1_AGGTTACGTACCTGTA-1	ID1	1435	602	GSE159677	patient 1	carotid	Plaque	nm	82	scRNA
ID1_AGGTTACGTAGAATGT-1	ID1	7362	2025	GSE159677	patient 1	carotid	Plaque	nm	82	scRNA
ID1_AGGTTACGTATCGTAC-1	ID1	13928	2977	GSE159677	patient 1	carotid	Plaque	nm	82	scRNA
ID1_AGGTTACGTCCGTTTC-1	ID1	6008	1710	GSE159677	patient 1	carotid	Plaque	nm	82	scRNA
ID1_AGGTTACGTTCAGCTA-1	ID1	5676	1823	GSE159677	patient 1	carotid	Plaque	nm	82	scRNA
ID1_AGGTTACGTTGCGAAG-1	ID1	13597	2741	GSE159677	patient 1	carotid	Plaque	nm	82	scRNA
ID1_AGGTTACTCATTGGTG-1	ID1	15753	3498	GSE159677	patient 1	carotid	Plaque	nm	82	scRNA
ID1_AGGTTACTCCGTAATG-1	ID1	3112	958	GSE159677	patient 1	carotid	Plaque	nm	82	scRNA
ID1_AGGTTACTCGAAGCAG-1	ID1	1808	750	GSE159677	patient 1	carotid	Plaque	nm	82	scRNA
ID1_AGGTTACTCGCACGGT-1	ID1	2290	893	GSE159677	patient 1	carotid	Plaque	nm	82	scRNA
ID1_AGGTTACTCGCTTAAG-1	ID1	903	553	GSE159677	patient 1	carotid	Plaque	nm	82	scRNA
ID1_AGGTTACTCTTGGTCC-1	ID1	3583	1449	GSE159677	patient 1	carotid	Plaque	nm	82	scRNA
ID1_AGGTTGTAGACTGAGC-1	ID1	13766	2598	GSE159677	patient 1	carotid	Plaque	nm	82	scRNA
ID1_AGGTTGTAGAGGATGA-1	ID1	649	357	GSE159677	patient 1	carotid	Plaque	nm	82	scRNA
ID1_AGGTTGTAGCACAAAT-1	ID1	5508	1712	GSE159677	patient 1	carotid	Plaque	nm	82	scRNA
ID1_AGGTTGTAGGTAAAGG-1	ID1	2919	1099	GSE159677	patient 1	carotid	Plaque	nm	82	scRNA
ID1_AGGTTGTCACGTACAT-1	ID1	7875	2253	GSE159677	patient 1	carotid	Plaque	nm	82	scRNA
ID1_AGGTTGTCAGACAATA-1	ID1	10709	2682	GSE159677	patient 1	carotid	Plaque	nm	82	scRNA
ID1_AGGTTGTCATCTTCGC-1	ID1	1473	585	GSE159677	patient 1	carotid	Plaque	nm	82	scRNA
ID1_AGGTTGTCATGTCGTA-1	ID1	6478	1896	GSE159677	patient 1	carotid	Plaque	nm	82	scRNA
ID1_AGGTTGTCATTGCAAC-1	ID1	1042	466	GSE159677	patient 1	carotid	Plaque	nm	82	scRNA
ID1_AGGTTGTGTGATACCT-1	ID1	17314	4049	GSE159677	patient 1	carotid	Plaque	nm	82	scRNA
ID1_AGGTTGTGTGGTCTGC-1	ID1	2063	778	GSE159677	patient 1	carotid	Plaque	nm	82	scRNA
ID1_AGGTTGTGTTGCGAAG-1	ID1	2042	863	GSE159677	patient 1	carotid	Plaque	nm	82	scRNA
ID1_AGGTTGTTCGGTATGT-1	ID1	10256	2408	GSE159677	patient 1	carotid	Plaque	nm	82	scRNA
ID1_AGTAACCAGCAATAAC-1	ID1	11176	2702	GSE159677	patient 1	carotid	Plaque	nm	82	scRNA
ID1_AGTAACCAGCGCACAA-1	ID1	8715	2103	GSE159677	patient 1	carotid	Plaque	nm	82	scRNA
ID1_AGTAACCAGCTCTGTA-1	ID1	11830	2820	GSE159677	patient 1	carotid	Plaque	nm	82	scRNA
ID1_AGTAACCAGGACTGGT-1	ID1	8327	2459	GSE159677	patient 1	carotid	Plaque	nm	82	scRNA
ID1_AGTAACCCATCCAACA-1	ID1	6033	1850	GSE159677	patient 1	carotid	Plaque	nm	82	scRNA
ID1_AGTAACCCATCGGAGA-1	ID1	4006	1155	GSE159677	patient 1	carotid	Plaque	nm	82	scRNA
ID1_AGTAACCGTATCAGGG-1	ID1	7661	2049	GSE159677	patient 1	carotid	Plaque	nm	82	scRNA
ID1_AGTAACCGTATTTCCT-1	ID1	4933	1485	GSE159677	patient 1	carotid	Plaque	nm	82	scRNA
ID1_AGTAACCTCGAAGAAT-1	ID1	2580	981	GSE159677	patient 1	carotid	Plaque	nm	82	scRNA
ID1_AGTAACCTCGAGAATA-1	ID1	3019	1123	GSE159677	patient 1	carotid	Plaque	nm	82	scRNA
ID1_AGTACCAAGGGTTTCT-1	ID1	5972	1822	GSE159677	patient 1	carotid	Plaque	nm	82	scRNA
ID1_AGTACCACACAAGCTT-1	ID1	2518	1548	GSE159677	patient 1	carotid	Plaque	nm	82	scRNA
ID1_AGTACCACATTGTAGC-1	ID1	3897	1435	GSE159677	patient 1	carotid	Plaque	nm	82	scRNA
ID1_AGTACCAGTCTGCATA-1	ID1	1850	784	GSE159677	patient 1	carotid	Plaque	nm	82	scRNA
ID1_AGTACCAGTTGACTGT-1	ID1	7824	2091	GSE159677	patient 1	carotid	Plaque	nm	82	scRNA
ID1_AGTACCATCATCAGTG-1	ID1	8364	1920	GSE159677	patient 1	carotid	Plaque	nm	82	scRNA
ID1_AGTACCATCCCGAGAC-1	ID1	750	510	GSE159677	patient 1	carotid	Plaque	nm	82	scRNA
ID1_AGTACCATCCCTATTA-1	ID1	6342	2162	GSE159677	patient 1	carotid	Plaque	nm	82	scRNA
ID1_AGTACCATCCTCTAGC-1	ID1	8054	2069	GSE159677	patient 1	carotid	Plaque	nm	82	scRNA
ID1_AGTACTGAGAGCTTTC-1	ID1	3148	1001	GSE159677	patient 1	carotid	Plaque	nm	82	scRNA
ID1_AGTACTGAGCGATGAC-1	ID1	2511	1155	GSE159677	patient 1	carotid	Plaque	nm	82	scRNA
ID1_AGTACTGCAAGGACAC-1	ID1	3752	1306	GSE159677	patient 1	carotid	Plaque	nm	82	scRNA
ID1_AGTACTGCACTGTCCT-1	ID1	1606	816	GSE159677	patient 1	carotid	Plaque	nm	82	scRNA
ID1_AGTACTGCATCATTGG-1	ID1	3590	1328	GSE159677	patient 1	carotid	Plaque	nm	82	scRNA
ID1_AGTACTGGTAATTAGG-1	ID1	8600	2305	GSE159677	patient 1	carotid	Plaque	nm	82	scRNA
ID1_AGTACTGGTAGGATAT-1	ID1	16744	3593	GSE159677	patient 1	carotid	Plaque	nm	82	scRNA
ID1_AGTACTGGTCACAGAG-1	ID1	15945	3743	GSE159677	patient 1	carotid	Plaque	nm	82	scRNA
ID1_AGTACTGGTGGACCAA-1	ID1	5288	1806	GSE159677	patient 1	carotid	Plaque	nm	82	scRNA
ID1_AGTACTGGTGGTCCGT-1	ID1	2632	1029	GSE159677	patient 1	carotid	Plaque	nm	82	scRNA
ID1_AGTAGCTAGCTGAGCA-1	ID1	9585	2412	GSE159677	patient 1	carotid	Plaque	nm	82	scRNA
ID1_AGTAGCTCAACAGCTT-1	ID1	3280	1139	GSE159677	patient 1	carotid	Plaque	nm	82	scRNA
ID1_AGTAGCTCACAGTACT-1	ID1	9457	2494	GSE159677	patient 1	carotid	Plaque	nm	82	scRNA
ID1_AGTAGCTCAGCAGTAG-1	ID1	7430	2066	GSE159677	patient 1	carotid	Plaque	nm	82	scRNA
ID1_AGTAGCTGTACCCACG-1	ID1	2152	894	GSE159677	patient 1	carotid	Plaque	nm	82	scRNA
ID1_AGTAGCTGTGAGAGGG-1	ID1	6184	2080	GSE159677	patient 1	carotid	Plaque	nm	82	scRNA
ID1_AGTAGCTGTGCTCCGA-1	ID1	15370	3442	GSE159677	patient 1	carotid	Plaque	nm	82	scRNA
ID1_AGTAGCTGTTCTCCAC-1	ID1	9066	2253	GSE159677	patient 1	carotid	Plaque	nm	82	scRNA
ID1_AGTAGTCAGACGAGCT-1	ID1	3126	1112	GSE159677	patient 1	carotid	Plaque	nm	82	scRNA
ID1_AGTAGTCAGTCGCTAT-1	ID1	7866	2229	GSE159677	patient 1	carotid	Plaque	nm	82	scRNA
ID1_AGTAGTCAGTGAATAC-1	ID1	6898	2240	GSE159677	patient 1	carotid	Plaque	nm	82	scRNA
ID1_AGTAGTCCACTCATAG-1	ID1	716	352	GSE159677	patient 1	carotid	Plaque	nm	82	scRNA
ID1_AGTAGTCGTGACTATC-1	ID1	19167	3883	GSE159677	patient 1	carotid	Plaque	nm	82	scRNA
ID1_AGTAGTCTCGTCTCAC-1	ID1	7756	2258	GSE159677	patient 1	carotid	Plaque	nm	82	scRNA
ID1_AGTCAACAGAAGCCAC-1	ID1	11789	2680	GSE159677	patient 1	carotid	Plaque	nm	82	scRNA
ID1_AGTCAACCACACACGC-1	ID1	12059	2643	GSE159677	patient 1	carotid	Plaque	nm	82	scRNA
ID1_AGTCAACCACCCTTAC-1	ID1	10847	2330	GSE159677	patient 1	carotid	Plaque	nm	82	scRNA
ID1_AGTCAACCACTACGGC-1	ID1	4369	1551	GSE159677	patient 1	carotid	Plaque	nm	82	scRNA
ID1_AGTCAACCAGAGAGGG-1	ID1	5332	1706	GSE159677	patient 1	carotid	Plaque	nm	82	scRNA
ID1_AGTCAACCATAACGGG-1	ID1	3485	1393	GSE159677	patient 1	carotid	Plaque	nm	82	scRNA
ID1_AGTCAACCATCAGCAT-1	ID1	18043	3580	GSE159677	patient 1	carotid	Plaque	nm	82	scRNA
ID1_AGTCAACGTACAACGG-1	ID1	5966	1846	GSE159677	patient 1	carotid	Plaque	nm	82	scRNA
ID1_AGTCAACGTTCCTAGA-1	ID1	9693	2368	GSE159677	patient 1	carotid	Plaque	nm	82	scRNA
ID1_AGTCAACTCACGATAC-1	ID1	1097	472	GSE159677	patient 1	carotid	Plaque	nm	82	scRNA
ID1_AGTCAACTCCGCAGTG-1	ID1	6680	1885	GSE159677	patient 1	carotid	Plaque	nm	82	scRNA
ID1_AGTCACAAGACCAGCA-1	ID1	4753	1733	GSE159677	patient 1	carotid	Plaque	nm	82	scRNA
ID1_AGTCACAAGACTCATC-1	ID1	11216	2415	GSE159677	patient 1	carotid	Plaque	nm	82	scRNA
ID1_AGTCACAAGGAGTATT-1	ID1	3038	1290	GSE159677	patient 1	carotid	Plaque	nm	82	scRNA
ID1_AGTCACAGTCATGGCC-1	ID1	10404	2509	GSE159677	patient 1	carotid	Plaque	nm	82	scRNA
ID1_AGTCACAGTCCCGCAA-1	ID1	1415	678	GSE159677	patient 1	carotid	Plaque	nm	82	scRNA
ID1_AGTCACAGTCTACTGA-1	ID1	7521	2407	GSE159677	patient 1	carotid	Plaque	nm	82	scRNA
ID1_AGTCACAGTTAAGACA-1	ID1	4576	1598	GSE159677	patient 1	carotid	Plaque	nm	82	scRNA
ID1_AGTCACAGTTCTATCT-1	ID1	3359	1321	GSE159677	patient 1	carotid	Plaque	nm	82	scRNA
ID1_AGTCACAGTTGAGAGC-1	ID1	17811	3223	GSE159677	patient 1	carotid	Plaque	nm	82	scRNA
ID1_AGTCACATCTCACGAA-1	ID1	11989	2257	GSE159677	patient 1	carotid	Plaque	nm	82	scRNA
ID1_AGTCATGAGAATCGAT-1	ID1	739	444	GSE159677	patient 1	carotid	Plaque	nm	82	scRNA
ID1_AGTCATGAGGGTCTTT-1	ID1	7796	2052	GSE159677	patient 1	carotid	Plaque	nm	82	scRNA
ID1_AGTCATGCAAGTCCCG-1	ID1	2402	946	GSE159677	patient 1	carotid	Plaque	nm	82	scRNA
ID1_AGTCATGCAATTTCGG-1	ID1	830	402	GSE159677	patient 1	carotid	Plaque	nm	82	scRNA
ID1_AGTCATGCACGGCGTT-1	ID1	10105	2185	GSE159677	patient 1	carotid	Plaque	nm	82	scRNA
ID1_AGTCATGCACTCAGAT-1	ID1	8790	2430	GSE159677	patient 1	carotid	Plaque	nm	82	scRNA
ID1_AGTCATGCACTTTATC-1	ID1	4795	1417	GSE159677	patient 1	carotid	Plaque	nm	82	scRNA
ID1_AGTCATGCAGGTTCCG-1	ID1	7668	2058	GSE159677	patient 1	carotid	Plaque	nm	82	scRNA
ID1_AGTCATGCATCGGTTA-1	ID1	14383	3443	GSE159677	patient 1	carotid	Plaque	nm	82	scRNA
ID1_AGTCATGGTAGCGCTC-1	ID1	11188	2514	GSE159677	patient 1	carotid	Plaque	nm	82	scRNA
ID1_AGTCATGGTCACTGAT-1	ID1	9891	2175	GSE159677	patient 1	carotid	Plaque	nm	82	scRNA
ID1_AGTCATGGTTACTCAG-1	ID1	8929	2149	GSE159677	patient 1	carotid	Plaque	nm	82	scRNA
ID1_AGTCATGGTTTGATCG-1	ID1	6968	1993	GSE159677	patient 1	carotid	Plaque	nm	82	scRNA
ID1_AGTCATGTCAAAGACA-1	ID1	4791	1423	GSE159677	patient 1	carotid	Plaque	nm	82	scRNA
ID1_AGTCATGTCGGAACTT-1	ID1	12873	2937	GSE159677	patient 1	carotid	Plaque	nm	82	scRNA
ID1_AGTCATGTCTGTCGTC-1	ID1	8422	2167	GSE159677	patient 1	carotid	Plaque	nm	82	scRNA
ID1_AGTCTCCAGAGATTCA-1	ID1	8483	2091	GSE159677	patient 1	carotid	Plaque	nm	82	scRNA
ID1_AGTCTCCCACTAAACC-1	ID1	1479	883	GSE159677	patient 1	carotid	Plaque	nm	82	scRNA
ID1_AGTCTCCGTATTCCGA-1	ID1	2609	937	GSE159677	patient 1	carotid	Plaque	nm	82	scRNA
ID1_AGTCTCCGTCCCACGA-1	ID1	6007	1437	GSE159677	patient 1	carotid	Plaque	nm	82	scRNA
ID1_AGTCTCCGTCCTGAAT-1	ID1	16745	3943	GSE159677	patient 1	carotid	Plaque	nm	82	scRNA
ID1_AGTCTCCGTGACCGTC-1	ID1	4132	1087	GSE159677	patient 1	carotid	Plaque	nm	82	scRNA
ID1_AGTCTCCGTGAGTCAG-1	ID1	4436	1465	GSE159677	patient 1	carotid	Plaque	nm	82	scRNA
ID1_AGTCTCCTCAAGTCGT-1	ID1	2316	866	GSE159677	patient 1	carotid	Plaque	nm	82	scRNA
ID1_AGTGACTCAGAACTCT-1	ID1	8191	2314	GSE159677	patient 1	carotid	Plaque	nm	82	scRNA
ID1_AGTGACTGTATCGCGC-1	ID1	3457	1106	GSE159677	patient 1	carotid	Plaque	nm	82	scRNA
ID1_AGTGACTTCAGCCTTC-1	ID1	10515	2223	GSE159677	patient 1	carotid	Plaque	nm	82	scRNA
ID1_AGTGACTTCATGGATC-1	ID1	9227	1909	GSE159677	patient 1	carotid	Plaque	nm	82	scRNA
ID1_AGTGACTTCCATCAGA-1	ID1	6750	1631	GSE159677	patient 1	carotid	Plaque	nm	82	scRNA
ID1_AGTGACTTCGTGGCTG-1	ID1	5244	1756	GSE159677	patient 1	carotid	Plaque	nm	82	scRNA
ID1_AGTGATCAGCCAAGTG-1	ID1	2717	1035	GSE159677	patient 1	carotid	Plaque	nm	82	scRNA
ID1_AGTGATCAGGACGGAG-1	ID1	5970	1870	GSE159677	patient 1	carotid	Plaque	nm	82	scRNA
ID1_AGTGATCAGTAGCAAT-1	ID1	9717	2320	GSE159677	patient 1	carotid	Plaque	nm	82	scRNA
ID1_AGTGATCAGTCATGCT-1	ID1	12287	2311	GSE159677	patient 1	carotid	Plaque	nm	82	scRNA
ID1_AGTGATCCAAATAGCA-1	ID1	7562	2283	GSE159677	patient 1	carotid	Plaque	nm	82	scRNA
ID1_AGTGATCCACAGTCCG-1	ID1	2476	1009	GSE159677	patient 1	carotid	Plaque	nm	82	scRNA
ID1_AGTGATCCAGCAGTTT-1	ID1	10439	2565	GSE159677	patient 1	carotid	Plaque	nm	82	scRNA
ID1_AGTGATCCATCCGTTC-1	ID1	744	376	GSE159677	patient 1	carotid	Plaque	nm	82	scRNA
ID1_AGTGATCGTATCGTAC-1	ID1	8534	2157	GSE159677	patient 1	carotid	Plaque	nm	82	scRNA
ID1_AGTGATCGTCTGTGGC-1	ID1	5570	1916	GSE159677	patient 1	carotid	Plaque	nm	82	scRNA
ID1_AGTGATCGTGACGTCC-1	ID1	3624	1411	GSE159677	patient 1	carotid	Plaque	nm	82	scRNA
ID1_AGTGATCGTGATAGTA-1	ID1	3907	1451	GSE159677	patient 1	carotid	Plaque	nm	82	scRNA
ID1_AGTGATCGTTCAACGT-1	ID1	2574	964	GSE159677	patient 1	carotid	Plaque	nm	82	scRNA
ID1_AGTGATCGTTCGGGTC-1	ID1	2167	961	GSE159677	patient 1	carotid	Plaque	nm	82	scRNA
ID1_AGTGATCTCCATTGGA-1	ID1	2296	966	GSE159677	patient 1	carotid	Plaque	nm	82	scRNA
ID1_AGTGATCTCCGACGGT-1	ID1	3419	1310	GSE159677	patient 1	carotid	Plaque	nm	82	scRNA
ID1_AGTGATCTCGGATACT-1	ID1	9563	2381	GSE159677	patient 1	carotid	Plaque	nm	82	scRNA
ID1_AGTGATCTCGTGGTAT-1	ID1	1200	657	GSE159677	patient 1	carotid	Plaque	nm	82	scRNA
ID1_AGTGATCTCTGTCTCG-1	ID1	3085	1100	GSE159677	patient 1	carotid	Plaque	nm	82	scRNA
ID1_AGTGATCTCTTGGGCG-1	ID1	5870	1682	GSE159677	patient 1	carotid	Plaque	nm	82	scRNA
ID1_AGTGCCGAGAGAGGGC-1	ID1	15680	3462	GSE159677	patient 1	carotid	Plaque	nm	82	scRNA
ID1_AGTGCCGAGCCACAAG-1	ID1	659	348	GSE159677	patient 1	carotid	Plaque	nm	82	scRNA
ID1_AGTGCCGAGCGCCCAT-1	ID1	2436	948	GSE159677	patient 1	carotid	Plaque	nm	82	scRNA
ID1_AGTGCCGAGGCATCGA-1	ID1	13727	3313	GSE159677	patient 1	carotid	Plaque	nm	82	scRNA
ID1_AGTGCCGCACCGTCGA-1	ID1	7976	1965	GSE159677	patient 1	carotid	Plaque	nm	82	scRNA
ID1_AGTGCCGGTACTCGCG-1	ID1	1898	735	GSE159677	patient 1	carotid	Plaque	nm	82	scRNA
ID1_AGTGCCGGTTTCAGAC-1	ID1	8141	2320	GSE159677	patient 1	carotid	Plaque	nm	82	scRNA
ID1_AGTGCCGTCATATGGC-1	ID1	3446	1376	GSE159677	patient 1	carotid	Plaque	nm	82	scRNA
ID1_AGTGCCGTCCTACGAA-1	ID1	5290	1638	GSE159677	patient 1	carotid	Plaque	nm	82	scRNA
ID1_AGTGCCGTCGCTAAAC-1	ID1	2709	1017	GSE159677	patient 1	carotid	Plaque	nm	82	scRNA
ID1_AGTGCCGTCGGCTGGT-1	ID1	9062	2250	GSE159677	patient 1	carotid	Plaque	nm	82	scRNA
ID1_AGTGCCGTCTCCGTGT-1	ID1	9458	2151	GSE159677	patient 1	carotid	Plaque	nm	82	scRNA
ID1_AGTGTTGAGATAGCTA-1	ID1	5888	1579	GSE159677	patient 1	carotid	Plaque	nm	82	scRNA
ID1_AGTGTTGCACGTGAGA-1	ID1	9864	2431	GSE159677	patient 1	carotid	Plaque	nm	82	scRNA
ID1_AGTGTTGCAGCTATAC-1	ID1	5056	1656	GSE159677	patient 1	carotid	Plaque	nm	82	scRNA
ID1_AGTGTTGCAGTTCTAG-1	ID1	6634	2060	GSE159677	patient 1	carotid	Plaque	nm	82	scRNA
ID1_AGTGTTGCATCAGCGC-1	ID1	4493	1255	GSE159677	patient 1	carotid	Plaque	nm	82	scRNA
ID1_AGTGTTGGTCGGATTT-1	ID1	8799	1931	GSE159677	patient 1	carotid	Plaque	nm	82	scRNA
ID1_AGTGTTGGTTACCGTA-1	ID1	2560	881	GSE159677	patient 1	carotid	Plaque	nm	82	scRNA
ID1_AGTGTTGGTTGACTAC-1	ID1	8972	2115	GSE159677	patient 1	carotid	Plaque	nm	82	scRNA
ID1_AGTGTTGTCAAGAAAC-1	ID1	1914	839	GSE159677	patient 1	carotid	Plaque	nm	82	scRNA
ID1_AGTTAGCAGCCTGACC-1	ID1	2892	1038	GSE159677	patient 1	carotid	Plaque	nm	82	scRNA
ID1_AGTTAGCCAACGGCCT-1	ID1	7866	2083	GSE159677	patient 1	carotid	Plaque	nm	82	scRNA
ID1_AGTTAGCCAAGTGCAG-1	ID1	3247	1252	GSE159677	patient 1	carotid	Plaque	nm	82	scRNA
ID1_AGTTAGCCACTATCCC-1	ID1	14201	2858	GSE159677	patient 1	carotid	Plaque	nm	82	scRNA
ID1_AGTTAGCCAGACCATT-1	ID1	3834	1315	GSE159677	patient 1	carotid	Plaque	nm	82	scRNA
ID1_AGTTAGCCATGATAGA-1	ID1	2689	1021	GSE159677	patient 1	carotid	Plaque	nm	82	scRNA
ID1_AGTTAGCGTCTTCCGT-1	ID1	1537	778	GSE159677	patient 1	carotid	Plaque	nm	82	scRNA
ID1_AGTTAGCGTCTTCGAA-1	ID1	9591	2353	GSE159677	patient 1	carotid	Plaque	nm	82	scRNA
ID1_AGTTAGCGTGCCCGTA-1	ID1	10146	2341	GSE159677	patient 1	carotid	Plaque	nm	82	scRNA
ID1_AGTTAGCGTGGACCTC-1	ID1	1503	647	GSE159677	patient 1	carotid	Plaque	nm	82	scRNA
ID1_AGTTAGCTCGTCGATA-1	ID1	6456	1860	GSE159677	patient 1	carotid	Plaque	nm	82	scRNA
ID1_AGTTCCCAGAAAGCGA-1	ID1	5598	1368	GSE159677	patient 1	carotid	Plaque	nm	82	scRNA
ID1_AGTTCCCAGGATGAGA-1	ID1	3682	1272	GSE159677	patient 1	carotid	Plaque	nm	82	scRNA
ID1_AGTTCCCAGGCCTAAG-1	ID1	16555	2877	GSE159677	patient 1	carotid	Plaque	nm	82	scRNA
ID1_AGTTCCCAGGCGAACT-1	ID1	2714	1035	GSE159677	patient 1	carotid	Plaque	nm	82	scRNA
ID1_AGTTCCCCAAAGAACT-1	ID1	3125	1034	GSE159677	patient 1	carotid	Plaque	nm	82	scRNA
ID1_AGTTCCCCAATGAAAC-1	ID1	1697	645	GSE159677	patient 1	carotid	Plaque	nm	82	scRNA
ID1_AGTTCCCCACCCTGAG-1	ID1	13309	2731	GSE159677	patient 1	carotid	Plaque	nm	82	scRNA
ID1_AGTTCCCGTGCTTATG-1	ID1	12397	2621	GSE159677	patient 1	carotid	Plaque	nm	82	scRNA
ID1_AGTTCCCTCGCTCATC-1	ID1	1242	537	GSE159677	patient 1	carotid	Plaque	nm	82	scRNA
ID1_AGTTCCCTCGGAAACG-1	ID1	18047	3082	GSE159677	patient 1	carotid	Plaque	nm	82	scRNA
ID1_AGTTCCCTCTACACAG-1	ID1	11097	2989	GSE159677	patient 1	carotid	Plaque	nm	82	scRNA
ID1_AGTTCGAAGGGACACT-1	ID1	13508	2840	GSE159677	patient 1	carotid	Plaque	nm	82	scRNA
ID1_AGTTCGACAGTCGGTC-1	ID1	12397	2201	GSE159677	patient 1	carotid	Plaque	nm	82	scRNA
ID1_AGTTCGACATAGGTAA-1	ID1	6759	1790	GSE159677	patient 1	carotid	Plaque	nm	82	scRNA
ID1_AGTTCGACATTGACCA-1	ID1	4253	1455	GSE159677	patient 1	carotid	Plaque	nm	82	scRNA
ID1_AGTTCGATCCTCACGT-1	ID1	6243	2124	GSE159677	patient 1	carotid	Plaque	nm	82	scRNA
ID1_AGTTCGATCGAGCCTG-1	ID1	12689	2390	GSE159677	patient 1	carotid	Plaque	nm	82	scRNA
ID1_ATACCGAAGAAGAACG-1	ID1	3932	1306	GSE159677	patient 1	carotid	Plaque	nm	82	scRNA
ID1_ATACCGAAGACTAAGT-1	ID1	11600	2525	GSE159677	patient 1	carotid	Plaque	nm	82	scRNA
ID1_ATACCGAAGCGACCCT-1	ID1	6632	2284	GSE159677	patient 1	carotid	Plaque	nm	82	scRNA
ID1_ATACCGAAGCGATCGA-1	ID1	18098	3677	GSE159677	patient 1	carotid	Plaque	nm	82	scRNA
ID1_ATACCGAAGTTAGTAG-1	ID1	1107	545	GSE159677	patient 1	carotid	Plaque	nm	82	scRNA
ID1_ATACCGACACAGGATG-1	ID1	1797	835	GSE159677	patient 1	carotid	Plaque	nm	82	scRNA
ID1_ATACCGACAGTCGAGA-1	ID1	7085	1588	GSE159677	patient 1	carotid	Plaque	nm	82	scRNA
ID1_ATACCGAGTGCCCTTT-1	ID1	12526	1923	GSE159677	patient 1	carotid	Plaque	nm	82	scRNA
ID1_ATACCGAGTGCCGTTG-1	ID1	2180	900	GSE159677	patient 1	carotid	Plaque	nm	82	scRNA
ID1_ATACCGAGTTTAGACC-1	ID1	2389	926	GSE159677	patient 1	carotid	Plaque	nm	82	scRNA
ID1_ATACCGATCACTCCGT-1	ID1	1678	821	GSE159677	patient 1	carotid	Plaque	nm	82	scRNA
ID1_ATACCGATCCAACCGG-1	ID1	13793	2992	GSE159677	patient 1	carotid	Plaque	nm	82	scRNA
ID1_ATACCTTAGCTGAAAT-1	ID1	734	336	GSE159677	patient 1	carotid	Plaque	nm	82	scRNA
ID1_ATACCTTAGGTCACCC-1	ID1	3325	1177	GSE159677	patient 1	carotid	Plaque	nm	82	scRNA
ID1_ATACCTTCAACGCCCA-1	ID1	4360	1848	GSE159677	patient 1	carotid	Plaque	nm	82	scRNA
ID1_ATACCTTCAATATCCG-1	ID1	5588	1923	GSE159677	patient 1	carotid	Plaque	nm	82	scRNA
ID1_ATACCTTCACTTTAGG-1	ID1	6252	1845	GSE159677	patient 1	carotid	Plaque	nm	82	scRNA
ID1_ATACCTTCATCCTAAG-1	ID1	10868	2664	GSE159677	patient 1	carotid	Plaque	nm	82	scRNA
ID1_ATACCTTCATCGTGGC-1	ID1	3656	1216	GSE159677	patient 1	carotid	Plaque	nm	82	scRNA
ID1_ATACCTTCATGGTGGA-1	ID1	12869	3049	GSE159677	patient 1	carotid	Plaque	nm	82	scRNA
ID1_ATACCTTGTAGTCACT-1	ID1	11150	2581	GSE159677	patient 1	carotid	Plaque	nm	82	scRNA
ID1_ATACCTTGTCACAGTT-1	ID1	13056	2952	GSE159677	patient 1	carotid	Plaque	nm	82	scRNA
ID1_ATACCTTTCTTACTGT-1	ID1	2340	890	GSE159677	patient 1	carotid	Plaque	nm	82	scRNA
ID1_ATACTTCAGCCAGAGT-1	ID1	13877	2777	GSE159677	patient 1	carotid	Plaque	nm	82	scRNA
ID1_ATACTTCAGCCTATTG-1	ID1	10549	2675	GSE159677	patient 1	carotid	Plaque	nm	82	scRNA
ID1_ATACTTCCATCCGAGC-1	ID1	1141	484	GSE159677	patient 1	carotid	Plaque	nm	82	scRNA
ID1_ATACTTCGTAGCGATG-1	ID1	3568	1461	GSE159677	patient 1	carotid	Plaque	nm	82	scRNA
ID1_ATACTTCGTAGCTAAA-1	ID1	17421	2982	GSE159677	patient 1	carotid	Plaque	nm	82	scRNA
ID1_ATACTTCGTATACCCA-1	ID1	7025	2163	GSE159677	patient 1	carotid	Plaque	nm	82	scRNA
ID1_ATACTTCTCTCGTTTA-1	ID1	2129	925	GSE159677	patient 1	carotid	Plaque	nm	82	scRNA
ID1_ATAGACCAGAACGCGT-1	ID1	2183	883	GSE159677	patient 1	carotid	Plaque	nm	82	scRNA
ID1_ATAGACCAGAATAACC-1	ID1	2587	1272	GSE159677	patient 1	carotid	Plaque	nm	82	scRNA
ID1_ATAGACCAGCACTAAA-1	ID1	18939	3494	GSE159677	patient 1	carotid	Plaque	nm	82	scRNA
ID1_ATAGACCAGCGAGAAA-1	ID1	3526	1183	GSE159677	patient 1	carotid	Plaque	nm	82	scRNA
ID1_ATAGACCAGGCTAAAT-1	ID1	5415	1657	GSE159677	patient 1	carotid	Plaque	nm	82	scRNA
ID1_ATAGACCCACGCCAGT-1	ID1	4044	1281	GSE159677	patient 1	carotid	Plaque	nm	82	scRNA
ID1_ATAGACCCACTGATTG-1	ID1	3125	1392	GSE159677	patient 1	carotid	Plaque	nm	82	scRNA
ID1_ATAGACCCATGACTAC-1	ID1	8550	2082	GSE159677	patient 1	carotid	Plaque	nm	82	scRNA
ID1_ATAGACCTCCGTCACT-1	ID1	19673	3219	GSE159677	patient 1	carotid	Plaque	nm	82	scRNA
ID1_ATAGACCTCGTGCACG-1	ID1	4794	1562	GSE159677	patient 1	carotid	Plaque	nm	82	scRNA
ID1_ATAGAGAAGATACTGA-1	ID1	13054	2771	GSE159677	patient 1	carotid	Plaque	nm	82	scRNA
ID1_ATAGAGAAGCATGAAT-1	ID1	7701	1964	GSE159677	patient 1	carotid	Plaque	nm	82	scRNA
ID1_ATAGAGAAGGGATCTG-1	ID1	16591	2950	GSE159677	patient 1	carotid	Plaque	nm	82	scRNA
ID1_ATAGAGAAGGTGCATG-1	ID1	3057	1126	GSE159677	patient 1	carotid	Plaque	nm	82	scRNA
ID1_ATAGAGACAAGATGTA-1	ID1	3002	1227	GSE159677	patient 1	carotid	Plaque	nm	82	scRNA
ID1_ATAGAGACACGATTCA-1	ID1	4307	1355	GSE159677	patient 1	carotid	Plaque	nm	82	scRNA
ID1_ATAGAGACACTATCCC-1	ID1	5557	1941	GSE159677	patient 1	carotid	Plaque	nm	82	scRNA
ID1_ATAGAGACAGAACTCT-1	ID1	4408	1349	GSE159677	patient 1	carotid	Plaque	nm	82	scRNA
ID1_ATAGAGACAGCGTATT-1	ID1	2923	947	GSE159677	patient 1	carotid	Plaque	nm	82	scRNA
ID1_ATAGAGAGTGACCGAA-1	ID1	10603	2615	GSE159677	patient 1	carotid	Plaque	nm	82	scRNA
ID1_ATAGAGAGTTGTGGAG-1	ID1	2151	932	GSE159677	patient 1	carotid	Plaque	nm	82	scRNA
ID1_ATAGAGATCAGCCTTC-1	ID1	4177	1372	GSE159677	patient 1	carotid	Plaque	nm	82	scRNA
ID1_ATAGAGATCCCACAGG-1	ID1	17268	3540	GSE159677	patient 1	carotid	Plaque	nm	82	scRNA
ID1_ATAGAGATCGCGTCGA-1	ID1	4301	1454	GSE159677	patient 1	carotid	Plaque	nm	82	scRNA
ID1_ATAGAGATCTTCTCAA-1	ID1	683	385	GSE159677	patient 1	carotid	Plaque	nm	82	scRNA
ID1_ATAGGCTAGGTCCTGC-1	ID1	18660	3400	GSE159677	patient 1	carotid	Plaque	nm	82	scRNA
ID1_ATAGGCTAGTCTACCA-1	ID1	4646	1629	GSE159677	patient 1	carotid	Plaque	nm	82	scRNA
ID1_ATAGGCTCAACTGATC-1	ID1	13929	3375	GSE159677	patient 1	carotid	Plaque	nm	82	scRNA
ID1_ATAGGCTCATCGCTCT-1	ID1	2684	1204	GSE159677	patient 1	carotid	Plaque	nm	82	scRNA
ID1_ATAGGCTGTGTCCAAT-1	ID1	4251	1101	GSE159677	patient 1	carotid	Plaque	nm	82	scRNA
ID1_ATATCCTAGAGCAGTC-1	ID1	4677	1751	GSE159677	patient 1	carotid	Plaque	nm	82	scRNA
ID1_ATATCCTAGAGTTCGG-1	ID1	13345	2979	GSE159677	patient 1	carotid	Plaque	nm	82	scRNA
ID1_ATATCCTAGCAATAAC-1	ID1	5022	1765	GSE159677	patient 1	carotid	Plaque	nm	82	scRNA
ID1_ATATCCTAGGGTCTTT-1	ID1	13300	3406	GSE159677	patient 1	carotid	Plaque	nm	82	scRNA
ID1_ATATCCTAGTTCATGC-1	ID1	3629	1358	GSE159677	patient 1	carotid	Plaque	nm	82	scRNA
ID1_ATATCCTCACAGCATT-1	ID1	6049	1908	GSE159677	patient 1	carotid	Plaque	nm	82	scRNA
ID1_ATATCCTCACAGTACT-1	ID1	15058	3222	GSE159677	patient 1	carotid	Plaque	nm	82	scRNA
ID1_ATATCCTCAGAAGCTG-1	ID1	11370	2205	GSE159677	patient 1	carotid	Plaque	nm	82	scRNA
ID1_ATATCCTGTGGGCTCT-1	ID1	2143	526	GSE159677	patient 1	carotid	Plaque	nm	82	scRNA
ID1_ATATCCTGTTAATGAG-1	ID1	11421	2726	GSE159677	patient 1	carotid	Plaque	nm	82	scRNA
ID1_ATATCCTGTTCTCTAT-1	ID1	8928	2341	GSE159677	patient 1	carotid	Plaque	nm	82	scRNA
ID1_ATATCCTTCCACAGGC-1	ID1	15109	2865	GSE159677	patient 1	carotid	Plaque	nm	82	scRNA
ID1_ATATCCTTCTCAACGA-1	ID1	13930	2887	GSE159677	patient 1	carotid	Plaque	nm	82	scRNA
ID1_ATCACAGAGACTTGTC-1	ID1	1322	582	GSE159677	patient 1	carotid	Plaque	nm	82	scRNA
ID1_ATCACAGAGAGCTGCA-1	ID1	8577	2221	GSE159677	patient 1	carotid	Plaque	nm	82	scRNA
ID1_ATCACAGAGATTACCC-1	ID1	3089	1248	GSE159677	patient 1	carotid	Plaque	nm	82	scRNA
ID1_ATCACAGAGCAAACAT-1	ID1	3866	1070	GSE159677	patient 1	carotid	Plaque	nm	82	scRNA
ID1_ATCACAGCAGATCCTA-1	ID1	3006	1228	GSE159677	patient 1	carotid	Plaque	nm	82	scRNA
ID1_ATCACAGGTGACTCGC-1	ID1	10439	2363	GSE159677	patient 1	carotid	Plaque	nm	82	scRNA
ID1_ATCACAGGTGGCTCTG-1	ID1	6447	1817	GSE159677	patient 1	carotid	Plaque	nm	82	scRNA
ID1_ATCACAGGTGTAGGAC-1	ID1	5237	1642	GSE159677	patient 1	carotid	Plaque	nm	82	scRNA
ID1_ATCACAGTCAACTACG-1	ID1	7262	1880	GSE159677	patient 1	carotid	Plaque	nm	82	scRNA
ID1_ATCACAGTCCCTTGTG-1	ID1	11097	2592	GSE159677	patient 1	carotid	Plaque	nm	82	scRNA
ID1_ATCACAGTCGAGAGCA-1	ID1	19273	3245	GSE159677	patient 1	carotid	Plaque	nm	82	scRNA
ID1_ATCACAGTCTACTTCA-1	ID1	1946	732	GSE159677	patient 1	carotid	Plaque	nm	82	scRNA
ID1_ATCACAGTCTTCGTAT-1	ID1	7107	2111	GSE159677	patient 1	carotid	Plaque	nm	82	scRNA
ID1_ATCACGACAAGACCGA-1	ID1	719	404	GSE159677	patient 1	carotid	Plaque	nm	82	scRNA
ID1_ATCACGACAAGATGTA-1	ID1	19668	3429	GSE159677	patient 1	carotid	Plaque	nm	82	scRNA
ID1_ATCACGACACACGGAA-1	ID1	8326	2141	GSE159677	patient 1	carotid	Plaque	nm	82	scRNA
ID1_ATCACGACATCCGCGA-1	ID1	1418	682	GSE159677	patient 1	carotid	Plaque	nm	82	scRNA
ID1_ATCACGAGTAGAAACT-1	ID1	17782	3686	GSE159677	patient 1	carotid	Plaque	nm	82	scRNA
ID1_ATCACGAGTCGTTATG-1	ID1	3042	1187	GSE159677	patient 1	carotid	Plaque	nm	82	scRNA
ID1_ATCACGAGTGAATGAT-1	ID1	10628	2566	GSE159677	patient 1	carotid	Plaque	nm	82	scRNA
ID1_ATCACGAGTTAAAGTG-1	ID1	945	384	GSE159677	patient 1	carotid	Plaque	nm	82	scRNA
ID1_ATCACGATCCGTGGCA-1	ID1	1268	631	GSE159677	patient 1	carotid	Plaque	nm	82	scRNA
ID1_ATCACGATCTCCAAGA-1	ID1	4746	1820	GSE159677	patient 1	carotid	Plaque	nm	82	scRNA
ID1_ATCACGATCTCCCATG-1	ID1	1285	706	GSE159677	patient 1	carotid	Plaque	nm	82	scRNA
ID1_ATCACTTAGCGTGCCT-1	ID1	3867	1835	GSE159677	patient 1	carotid	Plaque	nm	82	scRNA
ID1_ATCACTTAGGATTCCT-1	ID1	1177	622	GSE159677	patient 1	carotid	Plaque	nm	82	scRNA
ID1_ATCACTTCAAAGGAGA-1	ID1	1608	642	GSE159677	patient 1	carotid	Plaque	nm	82	scRNA
ID1_ATCACTTTCCATAAGC-1	ID1	6369	1998	GSE159677	patient 1	carotid	Plaque	nm	82	scRNA
ID1_ATCACTTTCCTTCAGC-1	ID1	3960	1478	GSE159677	patient 1	carotid	Plaque	nm	82	scRNA
ID1_ATCAGGTAGAAGGCTC-1	ID1	7855	2378	GSE159677	patient 1	carotid	Plaque	nm	82	scRNA
ID1_ATCAGGTAGACCAAAT-1	ID1	18309	3415	GSE159677	patient 1	carotid	Plaque	nm	82	scRNA
ID1_ATCAGGTAGCATCAGG-1	ID1	14931	2641	GSE159677	patient 1	carotid	Plaque	nm	82	scRNA
ID1_ATCAGGTAGCCTCACG-1	ID1	698	357	GSE159677	patient 1	carotid	Plaque	nm	82	scRNA
ID1_ATCAGGTAGGTCACTT-1	ID1	4473	1560	GSE159677	patient 1	carotid	Plaque	nm	82	scRNA
ID1_ATCAGGTCAGAATGTA-1	ID1	1836	865	GSE159677	patient 1	carotid	Plaque	nm	82	scRNA
ID1_ATCAGGTCAGTGTATC-1	ID1	2798	973	GSE159677	patient 1	carotid	Plaque	nm	82	scRNA
ID1_ATCAGGTCAGTTGAAA-1	ID1	16029	3167	GSE159677	patient 1	carotid	Plaque	nm	82	scRNA
ID1_ATCAGGTGTCCTCAGG-1	ID1	2805	1153	GSE159677	patient 1	carotid	Plaque	nm	82	scRNA
ID1_ATCAGGTTCACCACAA-1	ID1	18811	3716	GSE159677	patient 1	carotid	Plaque	nm	82	scRNA
ID1_ATCAGGTTCGAAGAAT-1	ID1	12998	2770	GSE159677	patient 1	carotid	Plaque	nm	82	scRNA
ID1_ATCAGGTTCGCAGAGA-1	ID1	2592	943	GSE159677	patient 1	carotid	Plaque	nm	82	scRNA
ID1_ATCATTCAGAGCCATG-1	ID1	10332	2116	GSE159677	patient 1	carotid	Plaque	nm	82	scRNA
ID1_ATCATTCAGCTACTAC-1	ID1	3587	1459	GSE159677	patient 1	carotid	Plaque	nm	82	scRNA
ID1_ATCATTCAGGTAAGAG-1	ID1	3041	1202	GSE159677	patient 1	carotid	Plaque	nm	82	scRNA
ID1_ATCATTCAGTGATGGC-1	ID1	12703	3168	GSE159677	patient 1	carotid	Plaque	nm	82	scRNA
ID1_ATCATTCGTCTTCTAT-1	ID1	8779	2386	GSE159677	patient 1	carotid	Plaque	nm	82	scRNA
ID1_ATCATTCGTCTTGAGT-1	ID1	8425	2061	GSE159677	patient 1	carotid	Plaque	nm	82	scRNA
ID1_ATCATTCGTTCTCGCT-1	ID1	10091	2384	GSE159677	patient 1	carotid	Plaque	nm	82	scRNA
ID1_ATCATTCGTTGGTGTT-1	ID1	1932	773	GSE159677	patient 1	carotid	Plaque	nm	82	scRNA
ID1_ATCATTCTCAAGTCTG-1	ID1	15710	3333	GSE159677	patient 1	carotid	Plaque	nm	82	scRNA
ID1_ATCATTCTCACGGACC-1	ID1	13773	2655	GSE159677	patient 1	carotid	Plaque	nm	82	scRNA
ID1_ATCATTCTCATCGCTC-1	ID1	2517	1205	GSE159677	patient 1	carotid	Plaque	nm	82	scRNA
ID1_ATCATTCTCTTCGTGC-1	ID1	765	347	GSE159677	patient 1	carotid	Plaque	nm	82	scRNA
ID1_ATCCACCAGAACCCGA-1	ID1	3320	1264	GSE159677	patient 1	carotid	Plaque	nm	82	scRNA
ID1_ATCCACCAGCTTGTTG-1	ID1	2756	1100	GSE159677	patient 1	carotid	Plaque	nm	82	scRNA
ID1_ATCCACCCAACAGTGG-1	ID1	9388	2540	GSE159677	patient 1	carotid	Plaque	nm	82	scRNA
ID1_ATCCACCCACCCAAGC-1	ID1	3861	1361	GSE159677	patient 1	carotid	Plaque	nm	82	scRNA
ID1_ATCCACCGTACAGGTG-1	ID1	2063	806	GSE159677	patient 1	carotid	Plaque	nm	82	scRNA
ID1_ATCCACCGTAGAAACT-1	ID1	9829	2025	GSE159677	patient 1	carotid	Plaque	nm	82	scRNA
ID1_ATCCACCGTGCCGTTG-1	ID1	1875	830	GSE159677	patient 1	carotid	Plaque	nm	82	scRNA
ID1_ATCCACCGTGTGAGCA-1	ID1	11718	2866	GSE159677	patient 1	carotid	Plaque	nm	82	scRNA
ID1_ATCCACCGTTTAGACC-1	ID1	2136	1025	GSE159677	patient 1	carotid	Plaque	nm	82	scRNA
ID1_ATCCACCTCCGCATAA-1	ID1	2201	957	GSE159677	patient 1	carotid	Plaque	nm	82	scRNA
ID1_ATCCACCTCCTGTTAT-1	ID1	12144	2728	GSE159677	patient 1	carotid	Plaque	nm	82	scRNA
ID1_ATCCACCTCTAGGCCG-1	ID1	1842	909	GSE159677	patient 1	carotid	Plaque	nm	82	scRNA
ID1_ATCCATTAGCAAATGT-1	ID1	1388	324	GSE159677	patient 1	carotid	Plaque	nm	82	scRNA
ID1_ATCCATTAGCCGTCGT-1	ID1	16532	3409	GSE159677	patient 1	carotid	Plaque	nm	82	scRNA
ID1_ATCCATTAGCCTTCTC-1	ID1	6464	2180	GSE159677	patient 1	carotid	Plaque	nm	82	scRNA
ID1_ATCCATTAGCCTTTCC-1	ID1	927	506	GSE159677	patient 1	carotid	Plaque	nm	82	scRNA
ID1_ATCCATTAGCGAATGC-1	ID1	14897	2908	GSE159677	patient 1	carotid	Plaque	nm	82	scRNA
ID1_ATCCATTCAATCGAAA-1	ID1	1810	823	GSE159677	patient 1	carotid	Plaque	nm	82	scRNA
ID1_ATCCATTCAATTGTGC-1	ID1	5459	1803	GSE159677	patient 1	carotid	Plaque	nm	82	scRNA
ID1_ATCCATTCAGAATTCC-1	ID1	17955	3521	GSE159677	patient 1	carotid	Plaque	nm	82	scRNA
ID1_ATCCATTCATCTAACG-1	ID1	13898	3501	GSE159677	patient 1	carotid	Plaque	nm	82	scRNA
ID1_ATCCATTGTAGAGTTA-1	ID1	9807	2201	GSE159677	patient 1	carotid	Plaque	nm	82	scRNA
ID1_ATCCATTGTCACTAGT-1	ID1	2382	1046	GSE159677	patient 1	carotid	Plaque	nm	82	scRNA
ID1_ATCCATTGTCGCACGT-1	ID1	8871	2711	GSE159677	patient 1	carotid	Plaque	nm	82	scRNA
ID1_ATCCATTGTCGCCTAG-1	ID1	784	406	GSE159677	patient 1	carotid	Plaque	nm	82	scRNA
ID1_ATCCATTGTCGGCTAC-1	ID1	2283	951	GSE159677	patient 1	carotid	Plaque	nm	82	scRNA
ID1_ATCCATTGTCGTGATT-1	ID1	10222	2507	GSE159677	patient 1	carotid	Plaque	nm	82	scRNA
ID1_ATCCATTTCCGTAGGC-1	ID1	7417	2146	GSE159677	patient 1	carotid	Plaque	nm	82	scRNA
ID1_ATCCATTTCGATCCCT-1	ID1	4424	1290	GSE159677	patient 1	carotid	Plaque	nm	82	scRNA
ID1_ATCCATTTCTACGCGG-1	ID1	19608	3692	GSE159677	patient 1	carotid	Plaque	nm	82	scRNA
ID1_ATCCATTTCTAGACAC-1	ID1	1525	614	GSE159677	patient 1	carotid	Plaque	nm	82	scRNA
ID1_ATCCATTTCTAGATCG-1	ID1	8858	2426	GSE159677	patient 1	carotid	Plaque	nm	82	scRNA
ID1_ATCCATTTCTGGGCGT-1	ID1	1430	311	GSE159677	patient 1	carotid	Plaque	nm	82	scRNA
ID1_ATCCCTGAGCTGTCCG-1	ID1	8220	2123	GSE159677	patient 1	carotid	Plaque	nm	82	scRNA
ID1_ATCCCTGAGGAAGTAG-1	ID1	1083	547	GSE159677	patient 1	carotid	Plaque	nm	82	scRNA
ID1_ATCCCTGAGTTGTCAC-1	ID1	5574	1877	GSE159677	patient 1	carotid	Plaque	nm	82	scRNA
ID1_ATCCCTGCAGGAATCG-1	ID1	15740	2655	GSE159677	patient 1	carotid	Plaque	nm	82	scRNA
ID1_ATCCCTGCAGGAGGAG-1	ID1	2235	980	GSE159677	patient 1	carotid	Plaque	nm	82	scRNA
ID1_ATCCCTGGTACCCGCA-1	ID1	11258	3001	GSE159677	patient 1	carotid	Plaque	nm	82	scRNA
ID1_ATCCCTGGTATCACGT-1	ID1	10992	2769	GSE159677	patient 1	carotid	Plaque	nm	82	scRNA
ID1_ATCCCTGGTATGCGGA-1	ID1	9747	2308	GSE159677	patient 1	carotid	Plaque	nm	82	scRNA
ID1_ATCCCTGGTCAAGGCA-1	ID1	899	459	GSE159677	patient 1	carotid	Plaque	nm	82	scRNA
ID1_ATCCCTGGTCAGATTC-1	ID1	2546	1063	GSE159677	patient 1	carotid	Plaque	nm	82	scRNA
ID1_ATCCCTGTCAAGGAGC-1	ID1	19370	3227	GSE159677	patient 1	carotid	Plaque	nm	82	scRNA
ID1_ATCCCTGTCTGACGCG-1	ID1	1917	678	GSE159677	patient 1	carotid	Plaque	nm	82	scRNA
ID1_ATCCGTCAGAATCGTA-1	ID1	6839	2189	GSE159677	patient 1	carotid	Plaque	nm	82	scRNA
ID1_ATCCGTCAGAGCATCG-1	ID1	1560	696	GSE159677	patient 1	carotid	Plaque	nm	82	scRNA
ID1_ATCCGTCAGATGGGCT-1	ID1	4195	1038	GSE159677	patient 1	carotid	Plaque	nm	82	scRNA
ID1_ATCCGTCAGGATGAGA-1	ID1	4722	1420	GSE159677	patient 1	carotid	Plaque	nm	82	scRNA
ID1_ATCCGTCCAACTTGCA-1	ID1	14841	2810	GSE159677	patient 1	carotid	Plaque	nm	82	scRNA
ID1_ATCCGTCCACATAACC-1	ID1	8949	2513	GSE159677	patient 1	carotid	Plaque	nm	82	scRNA
ID1_ATCCGTCCAGAAGCTG-1	ID1	13458	3506	GSE159677	patient 1	carotid	Plaque	nm	82	scRNA
ID1_ATCCGTCGTAACAAGT-1	ID1	7113	1964	GSE159677	patient 1	carotid	Plaque	nm	82	scRNA
ID1_ATCCGTCGTATACCTG-1	ID1	980	553	GSE159677	patient 1	carotid	Plaque	nm	82	scRNA
ID1_ATCCGTCGTTTCGTTT-1	ID1	8689	2307	GSE159677	patient 1	carotid	Plaque	nm	82	scRNA
ID1_ATCCGTCTCACTGTTT-1	ID1	3827	1465	GSE159677	patient 1	carotid	Plaque	nm	82	scRNA
ID1_ATCCGTCTCAGAATAG-1	ID1	1203	624	GSE159677	patient 1	carotid	Plaque	nm	82	scRNA
ID1_ATCCGTCTCATCGGGC-1	ID1	10726	2684	GSE159677	patient 1	carotid	Plaque	nm	82	scRNA
ID1_ATCCGTCTCGTGGAAG-1	ID1	18608	3377	GSE159677	patient 1	carotid	Plaque	nm	82	scRNA
ID1_ATCCTATAGATGAACT-1	ID1	3692	1232	GSE159677	patient 1	carotid	Plaque	nm	82	scRNA
ID1_ATCCTATAGCACTCAT-1	ID1	3720	1348	GSE159677	patient 1	carotid	Plaque	nm	82	scRNA
ID1_ATCCTATAGCGACAGT-1	ID1	9623	2569	GSE159677	patient 1	carotid	Plaque	nm	82	scRNA
ID1_ATCCTATAGTAAACAC-1	ID1	5618	1946	GSE159677	patient 1	carotid	Plaque	nm	82	scRNA
ID1_ATCCTATGTGCCGGTT-1	ID1	7799	2201	GSE159677	patient 1	carotid	Plaque	nm	82	scRNA
ID1_ATCCTATGTTTACTGG-1	ID1	927	585	GSE159677	patient 1	carotid	Plaque	nm	82	scRNA
ID1_ATCCTATTCAAGTCGT-1	ID1	2071	838	GSE159677	patient 1	carotid	Plaque	nm	82	scRNA
ID1_ATCCTATTCAGTGTCA-1	ID1	18386	3197	GSE159677	patient 1	carotid	Plaque	nm	82	scRNA
ID1_ATCGATGAGATACATG-1	ID1	4528	1426	GSE159677	patient 1	carotid	Plaque	nm	82	scRNA
ID1_ATCGATGCACAGCCAC-1	ID1	11900	2747	GSE159677	patient 1	carotid	Plaque	nm	82	scRNA
ID1_ATCGATGCACGCAAAG-1	ID1	13098	2691	GSE159677	patient 1	carotid	Plaque	nm	82	scRNA
ID1_ATCGATGGTACAAGTA-1	ID1	5425	1888	GSE159677	patient 1	carotid	Plaque	nm	82	scRNA
ID1_ATCGATGGTTCAAACC-1	ID1	14796	3036	GSE159677	patient 1	carotid	Plaque	nm	82	scRNA
[truncated: 103,604 more rows]
