# Supplementary material for: Integrated Single-Cell Analysis Revealed Novel Subpopulations of Foamy Macrophages in Human Atherosclerotic Plaques
Source: Biomolecules. 2024 Dec 16;14(12):1606. doi: 10.3390/biom14121606 (PMC11675068; doi:10.3390/biom14121606)
Supplement: Supplementary file 1 [file biomolecules-14-01606-s001.zip › Supplementary Table S2.xlsx]

## Sheet: Table S2
ST01	Datasets used in the current study.
ST02	Results of Mendelian randomization identified genes for myocardial infarction (FDR <0.05).
ST03	Results of Mendelian randomization identified genes for coronary atherosclerosis (FDR <0.05).

## Sheet: ST01
ST01: Datasets used in the current study.
Study	Sample size or case/control	Reference/download link
Aorta tissue eQTL	nearly 1000 individuals	https://gtexportal.org/home/
Coronary atherosclerosis	51589/343079	https://r10.finngen.fi/
Myocardial infarction	831000	Hartiala JA, et al. Genome-wide analysis identifies novel susceptibility loci for myocardial infarction. Eur Heart J. 2021 Mar 1;42(9):919-933. doi: 10.1093/eurheartj/ehaa1040.

## Sheet: ST02
ST02: Results of Mendelian randomization identified genes for myocardial infarction (FDR <0.05).
Ensembl gene id	Gene	Method	NSNP	Beta	SE	Pvalue	FDR
ENSG00000112137	PHACTR1	Wald ratio	1	-0.474867	0.0289497	1.82e-60	9.52737e-57
ENSG00000243927	MRPS6	Wald ratio	1	0.507862	0.0523133	2.79e-22	4.87021e-19
ENSG00000198743	SLC5A3	Wald ratio	1	0.541089	0.0557359	2.79e-22	4.87021e-19
ENSG00000144426	NBEAL1	Wald ratio	1	-0.149409	0.0164481	1.05e-19	1.37696e-16
ENSG00000182511	FES	Wald ratio	1	-0.238635	0.0272054	1.76e-18	1.84813e-15
ENSG00000118526	TCF21	Wald ratio	1	-0.190905	0.0223495	1.32e-17	1.0347e-14
ENSG00000227456	LINC00310	Wald ratio	1	0.394168	0.0461731	1.38e-17	1.0347e-14
ENSG00000158186	MRAS	Wald ratio	1	0.0640489	0.0102438	4.04e-10	2.64912e-07
ENSG00000112214	FHL5	Wald ratio	1	0.166832	0.0270155	6.6e-10	3.84664e-07
ENSG00000270344	POC1B-AS1	Wald ratio	1	0.203418	0.0334828	1.24e-09	6.49206e-07
ENSG00000261143	ADAMTS7P3	Wald ratio	1	-0.107153	0.0180137	2.71e-09	1.29116e-06
ENSG00000182218	HHIPL1	Wald ratio	1	-0.142342	0.0246275	7.48e-09	3.26955e-06
ENSG00000104936	DMPK	Wald ratio	1	-0.210951	0.038405	3.96e-08	1.53745e-05
ENSG00000185800	DMWD	Wald ratio	1	-0.127672	0.0233052	4.3e-08	1.53745e-05
ENSG00000099810	MTAP	Wald ratio	1	0.117854	0.0215291	4.4e-08	1.53745e-05
ENSG00000139323	POC1B	Wald ratio	1	-0.187416	0.0357043	1.53e-07	5.01074e-05
ENSG00000159210	SNF8	Wald ratio	1	0.209193	0.0400613	1.77e-07	5.46703e-05
ENSG00000258302		Wald ratio	1	0.100718	0.0194818	2.34e-07	6.82848e-05
ENSG00000158220	ESYT3	Wald ratio	1	0.14133	0.0274412	2.6e-07	7.18139e-05
ENSG00000168487	BMP1	Wald ratio	1	-0.157348	0.0310577	4.06e-07	0.000106375
ENSG00000197815		Wald ratio	1	-0.0941979	0.0187992	5.42e-07	0.000135458
ENSG00000170647		Wald ratio	1	-0.066741	0.0138322	1.4e-06	0.000319256
ENSG00000165895	ARHGAP42	Wald ratio	1	-0.0712568	0.0147681	1.4e-06	0.000319256
ENSG00000103544	VPS35L	Wald ratio	1	0.194422	0.0403954	1.49e-06	0.000325023
ENSG00000198373	WWP2	Wald ratio	1	0.145157	0.0309736	2.78e-06	0.000583278
ENSG00000183386	FHL3	Wald ratio	1	-0.0800737	0.0173305	3.83e-06	0.000772846
ENSG00000140945	CDH13	Wald ratio	1	0.0944589	0.0205781	4.43e-06	0.0008601
ENSG00000111275	ALDH2	Wald ratio	1	0.15935	0.0347956	4.66e-06	0.000872789
ENSG00000187492	CDHR4	Wald ratio	1	0.144567	0.0317855	5.41e-06	0.000946099
ENSG00000185614	INKA1	Wald ratio	1	-0.157313	0.0345879	5.41e-06	0.000946099
ENSG00000229759	MRPS18AP1	Wald ratio	1	-0.0367958	0.00823692	7.93e-06	0.00134121
ENSG00000164068	RNF123	Wald ratio	1	0.125034	0.0280735	8.44e-06	0.00138283
ENSG00000183431	SF3A3	Wald ratio	1	-0.100798	0.0227423	9.33e-06	0.00148301
ENSG00000165757	JCAD	Wald ratio	1	0.0722035	0.0164443	1.13e-05	0.0017426
ENSG00000243069	ARHGEF26-AS1	Wald ratio	1	0.117732	0.0268772	1.18e-05	0.00177591
ENSG00000177963	RIC8A	Wald ratio	1	-0.105393	0.024169	1.3e-05	0.00180678
ENSG00000185627	PSMD13	Wald ratio	1	-0.160461	0.0367973	1.3e-05	0.00180678
ENSG00000228638	FCF1P2	Wald ratio	1	0.082178	0.0188756	1.34e-05	0.00180678
ENSG00000112902	SEMA5A	Wald ratio	1	0.0662421	0.0152178	1.34e-05	0.00180678
ENSG00000172113	NME6	Wald ratio	1	0.095557	0.0220545	1.47e-05	0.00193122
ENSG00000064989	CALCRL	Wald ratio	1	-0.0836565	0.0194567	1.71e-05	0.00218912
ENSG00000182263	FIGN	Wald ratio	1	0.126651	0.0296394	1.93e-05	0.00239668
ENSG00000175164	ABO	Wald ratio	1	0.0845791	0.0198129	1.96e-05	0.00239668
ENSG00000241135	LINC00881	Wald ratio	1	-0.0844675	0.0198853	2.16e-05	0.00257464
ENSG00000244515	KRT18P34	Wald ratio	1	-0.0514857	0.0122441	2.61e-05	0.00304463
ENSG00000130202	NECTIN2	Wald ratio	1	-0.162904	0.0387995	2.69e-05	0.00305443
ENSG00000164048	ZNF589	Wald ratio	1	-0.0389871	0.00929513	2.74e-05	0.00305443
ENSG00000119718	EIF2B2	Wald ratio	1	0.0855833	0.0204322	2.81e-05	0.00306705
ENSG00000164045	CDC25A	Wald ratio	1	-0.0449452	0.0107628	2.97e-05	0.00317683
ENSG00000129038	LOXL1	Wald ratio	1	0.184555	0.0443206	3.13e-05	0.0032797
ENSG00000250091	DNAH10OS	Wald ratio	1	0.121518	0.0292459	3.25e-05	0.00334546
ENSG00000140545	MFGE8	Wald ratio	1	0.109569	0.0265217	3.61e-05	0.00363884
ENSG00000204463	BAG6	Wald ratio	1	0.102057	0.0247915	3.85e-05	0.00380604
ENSG00000153214	TMEM87B	Wald ratio	1	-0.133207	0.032444	4.03e-05	0.00391494
ENSG00000228008		Wald ratio	1	0.0774201	0.0188929	4.17e-05	0.00397742
ENSG00000182179	UBA7	Wald ratio	1	-0.187399	0.0458149	4.31e-05	0.0040349
ENSG00000277290		Wald ratio	1	0.0466326	0.01143	4.51e-05	0.00414741
ENSG00000141458	NPC1	Wald ratio	1	-0.121034	0.0299501	5.32e-05	0.00481013
ENSG00000167526	RPL13	Wald ratio	1	-0.136527	0.0339442	5.77e-05	0.00512879
ENSG00000099889	ARVCF	Wald ratio	1	-0.0627571	0.0157283	6.61e-05	0.00576619
ENSG00000138175	ARL3	Wald ratio	1	0.108885	0.0273297	6.77e-05	0.00576619
ENSG00000050820	BCAR1	Wald ratio	1	0.128814	0.0323437	6.81e-05	0.00576619
ENSG00000125510	OPRL1	Wald ratio	1	-0.0652262	0.016412	7.06e-05	0.00578619
ENSG00000171700	RGS19	Wald ratio	1	-0.13913	0.0350075	7.06e-05	0.00578619
ENSG00000198945	L3MBTL3	Wald ratio	1	0.0760453	0.019193	7.43e-05	0.00590724
ENSG00000184014	DENND5A	Wald ratio	1	0.185069	0.0467107	7.43e-05	0.00590724
ENSG00000254094		Wald ratio	1	-0.0770342	0.0195013	7.81e-05	0.00610941
ENSG00000138071	ACTR2	Wald ratio	1	0.214374	0.0543156	7.92e-05	0.00610941
ENSG00000004534	RBM6	Wald ratio	1	-0.0606485	0.0154047	8.25e-05	0.0062725
ENSG00000138735	PDE5A	Wald ratio	1	0.171506	0.0437331	8.79e-05	0.00654449
ENSG00000188672	RHCE	Wald ratio	1	-0.0737995	0.0188267	8.86e-05	0.00654449
ENSG00000133059	DSTYK	Wald ratio	1	-0.153286	0.0397724	0.000116	0.00846434
ENSG00000164535	DAGLB	Wald ratio	1	-0.0531947	0.0138371	0.000121	0.00868639
ENSG00000088367	EPB41L1	Wald ratio	1	0.152786	0.0398612	0.000127	0.00897551
ENSG00000197020	ZNF100	Wald ratio	1	-0.0285542	0.0074993	0.00014	0.00981564
ENSG00000118197	DDX59	Wald ratio	1	-0.0684898	0.0180317	0.000146	0.010057
ENSG00000171703	TCEA2	Wald ratio	1	0.154576	0.0411854	0.000175	0.011834
ENSG00000111450	STX2	Wald ratio	1	-0.0900118	0.0239951	0.000176	0.011834
ENSG00000100296	THOC5	Wald ratio	1	-0.0283513	0.00756601	0.000179	0.0118752
ENSG00000204338	CYP21A1P	Inverse variance weighted	2	0.0410696	0.0110061	0.00019	0.0124801
ENSG00000124226	RNF114	Wald ratio	1	-0.0841985	0.0226108	0.000196	0.0127094
ENSG00000149269	PAK1	Wald ratio	1	0.0900841	0.0243304	0.000213	0.0136565
ENSG00000249706		Wald ratio	1	-0.0509304	0.0138035	0.000225	0.0141916
ENSG00000225265	TAF1A-AS1	Wald ratio	1	0.064789	0.0176264	0.000237	0.0146885
ENSG00000185437	SH3BGR	Wald ratio	1	0.0803605	0.0218677	0.000238	0.0146885
ENSG00000175832	ETV4	Wald ratio	1	0.0419026	0.0114632	0.000257	0.0156641
ENSG00000237624	OXCT2P1	Wald ratio	1	0.0402243	0.011018	0.000261	0.0157648
ENSG00000163257	DCAF16	Wald ratio	1	-0.129317	0.0355367	0.000274	0.0163178
ENSG00000167306	MYO5B	Wald ratio	1	0.0884077	0.0243225	0.000278	0.0163812
ENSG00000196268	ZNF493	Wald ratio	1	-0.0862596	0.0237497	0.000281	0.0163812
ENSG00000153406	NMRAL1	Wald ratio	1	0.0380187	0.0104754	0.000284	0.0163812
ENSG00000103671	TRIP4	Wald ratio	1	-0.047015	0.0129845	0.000294	0.016744
ENSG00000105287	PRKD2	Wald ratio	1	0.0852711	0.0236521	0.000312	0.0175929
ENSG00000119638	NEK9	Wald ratio	1	-0.0939933	0.0262498	0.000343	0.0190861
ENSG00000203872	C6orf163	Wald ratio	1	-0.0687074	0.0192073	0.000347	0.0190861
ENSG00000243711	RPL21P116	Wald ratio	1	-0.0705011	0.0197166	0.000349	0.0190861
ENSG00000149243	KLHL35	Wald ratio	1	-0.0634927	0.0178588	0.000378	0.020422
ENSG00000117477	CCDC181	Wald ratio	1	-0.0515544	0.0146125	0.000419	0.0221477
ENSG00000108771	DHX58	Wald ratio	1	-0.0507957	0.0144004	0.00042	0.0221477
ENSG00000108946	PRKAR1A	Wald ratio	1	-0.126559	0.035895	0.000422	0.0221477
ENSG00000267470	ZNF571-AS1	Wald ratio	1	-0.0575221	0.0163418	0.000432	0.0222871
ENSG00000120254	MTHFD1L	Wald ratio	1	-0.0941939	0.026768	0.000433	0.0222871
ENSG00000143162	CREG1	Wald ratio	1	0.0750914	0.0213592	0.000439	0.0223432
ENSG00000102967	DHODH	Wald ratio	1	0.0596412	0.0170103	0.000455	0.0228257
ENSG00000099785	MARCHF2	Wald ratio	1	0.0403274	0.0115062	0.000457	0.0228257
ENSG00000239672	NME1	Wald ratio	1	0.0728445	0.0208363	0.000472	0.0229495
ENSG00000035403	VCL	Wald ratio	1	-0.159669	0.0456738	0.000473	0.0229495
ENSG00000168275	COA6	Wald ratio	1	0.0914945	0.0261936	0.000478	0.0229495
ENSG00000186205	MTARC1	Wald ratio	1	0.0617946	0.0176988	0.00048	0.0229495
ENSG00000160678	S100A1	Wald ratio	1	-0.0452215	0.0129537	0.000481	0.0229495
ENSG00000037042	TUBG2	Wald ratio	1	-0.108954	0.0312811	0.000496	0.0234292
ENSG00000085733	CTTN	Wald ratio	1	-0.13745	0.0398114	0.000555	0.0257601
ENSG00000143153	ATP1B1	Wald ratio	1	0.0672463	0.0194886	0.000559	0.0257601
ENSG00000182093	GET1	Wald ratio	1	-0.0507213	0.0147002	0.00056	0.0257601
ENSG00000090316	MAEA	Wald ratio	1	0.0511915	0.0148576	0.00057	0.0260042
ENSG00000267453	CLEC4OP	Wald ratio	1	-0.0428753	0.0126614	0.000708	0.0319397
ENSG00000256269	HMBS	Wald ratio	1	0.0913424	0.0269862	0.000712	0.0319397
ENSG00000261783		Wald ratio	1	-0.029892	0.00886838	0.00075	0.0331143
ENSG00000143028	SYPL2	Wald ratio	1	0.0399609	0.0118572	0.000751	0.0331143
ENSG00000112210	RAB23	Wald ratio	1	-0.159197	0.0473887	0.000781	0.0341508
ENSG00000162613	FUBP1	Wald ratio	1	-0.145394	0.0434245	0.000813	0.0350161
ENSG00000143437	ARNT	Wald ratio	1	-0.0863471	0.0257916	0.000814	0.0350161
ENSG00000168765	GSTM4	Wald ratio	1	-0.0569685	0.017054	0.000836	0.0353878
ENSG00000117407	ARTN	Wald ratio	1	0.071398	0.0213738	0.000836	0.0353878
ENSG00000143382	ADAMTSL4	Wald ratio	1	0.0767397	0.0231268	0.000906	0.0380209
ENSG00000213676	ATF6B	Wald ratio	1	0.0891646	0.0268999	0.000917	0.0381988
ENSG00000151612	ZNF827	Wald ratio	1	-0.101612	0.0307375	0.000947	0.0391218
ENSG00000270362	HMGN3-AS1	Wald ratio	1	-0.0599752	0.0182397	0.00101	0.0413282
ENSG00000075292	ZNF638	Wald ratio	1	-0.123531	0.0377375	0.00106	0.043207
ENSG00000146243	IRAK1BP1	Wald ratio	1	0.0647986	0.0198274	0.00108	0.0436877
ENSG00000279594		Wald ratio	1	0.0639862	0.0196089	0.0011	0.0440207
ENSG00000101306	MYLK2	Wald ratio	1	0.0419325	0.0128562	0.00111	0.0440207
ENSG00000160209	PDXK	Wald ratio	1	-0.07467	0.0229183	0.00112	0.0442419
ENSG00000227500	SCAMP4	Wald ratio	1	-0.152224	0.0468801	0.00117	0.045646
ENSG00000180263	FGD6	Wald ratio	1	0.0655491	0.0202007	0.00117	0.0456568
ENSG00000134852	CLOCK	Wald ratio	1	-0.102818	0.0317462	0.0012	0.0462592
ENSG00000105755	ETHE1	Wald ratio	1	-0.0944404	0.0291756	0.00121	0.0462592
ENSG00000105695	MAG	Wald ratio	1	-0.0502454	0.0155525	0.00123	0.0469435
ENSG00000007047	MARK4	Wald ratio	1	-0.16293	0.0505096	0.00126	0.0472889
ENSG00000105072	C19orf44	Wald ratio	1	0.0493249	0.015297	0.00126	0.0472889
ENSG00000137098	SPAG8	Wald ratio	1	0.131392	0.0408614	0.0013	0.0483006
ENSG00000021762	OSBPL5	Wald ratio	1	0.119056	0.0370391	0.00131	0.0483006
ENSG00000138030	KHK	Wald ratio	1	-0.0686076	0.0214021	0.00135	0.0494367
ENSG00000272030		Wald ratio	1	-0.0295852	0.00923813	0.00136	0.0496238
ENSG00000137331	IER3	Wald ratio	1	-0.1169	0.0365249	0.00137	0.0496238

## Sheet: ST03
ST03: Results of Mendelian randomization identified genes for coronary atherosclerosis (FDR <0.05).
Ensembl gene id	Gene	Method	NSNP	Beta	SE	Pvalue	FDR
ENSG00000112137	PHACTR1	Wald ratio	1	-0.412475	0.0290985	1.31e-45	7.01863e-42
ENSG00000261143	ADAMTS7P3	Wald ratio	1	-0.168647	0.0157608	1.01e-26	2.72106e-23
ENSG00000198743	SLC5A3	Wald ratio	1	0.463778	0.0486836	1.63e-21	2.18782e-18
ENSG00000243927	MRPS6	Wald ratio	1	0.435299	0.0456941	1.63e-21	2.18782e-18
ENSG00000227456	LINC00310	Wald ratio	1	0.388134	0.0418894	1.94e-20	2.08272e-17
ENSG00000140545	MFGE8	Wald ratio	1	0.173988	0.0200023	3.37e-18	3.01411e-15
ENSG00000050820	BCAR1	Wald ratio	1	0.258011	0.0330996	6.44e-15	4.75125e-12
ENSG00000144426	NBEAL1	Wald ratio	1	-0.127729	0.016411	7.07e-15	4.75125e-12
ENSG00000099810	MTAP	Wald ratio	1	0.166884	0.0218503	2.21e-14	1.32092e-11
ENSG00000158186	MRAS	Wald ratio	1	0.0822123	0.0109415	5.74e-14	3.08532e-11
ENSG00000140945	CDH13	Wald ratio	1	0.146417	0.0215858	1.18e-11	5.16276e-09
ENSG00000253276	CCDC71L	Wald ratio	1	0.184003	0.0272046	1.35e-11	5.16276e-09
ENSG00000243797		Wald ratio	1	0.0518511	0.0076661	1.35e-11	5.16276e-09
ENSG00000005249	PRKAR2B	Wald ratio	1	0.154116	0.0227858	1.35e-11	5.16276e-09
ENSG00000243711	RPL21P116	Wald ratio	1	-0.133047	0.0202138	4.64e-11	1.66248e-08
ENSG00000183386	FHL3	Wald ratio	1	-0.109607	0.0168353	7.49e-11	2.51388e-08
ENSG00000272750		Wald ratio	1	-0.0812332	0.0128453	2.55e-10	8.05786e-08
ENSG00000168487	BMP1	Wald ratio	1	-0.147279	0.0235967	4.33e-10	1.2936e-07
ENSG00000198373	WWP2	Wald ratio	1	0.165572	0.0265956	4.8e-10	1.35713e-07
ENSG00000158220	ESYT3	Wald ratio	1	0.203042	0.0329815	7.45e-10	2.00113e-07
ENSG00000261783		Wald ratio	1	-0.054791	0.00900316	1.16e-09	2.9665e-07
ENSG00000183431	SF3A3	Wald ratio	1	-0.132631	0.0221855	2.26e-09	5.50791e-07
ENSG00000283050	GTF2IP12	Wald ratio	1	-0.0800851	0.0135825	3.72e-09	8.68982e-07
ENSG00000123384	LRP1	Wald ratio	1	-0.221293	0.0393614	1.89e-08	4.22404e-06
ENSG00000114790	ARHGEF26	Wald ratio	1	0.144243	0.0264246	4.8e-08	1.03108e-05
ENSG00000179428	IL6-AS1	Wald ratio	1	0.073323	0.0139467	1.46e-07	3.01969e-05
ENSG00000182511	FES	Wald ratio	1	-0.144887	0.0281044	2.53e-07	5.03877e-05
ENSG00000224609	FGGY-DT	Wald ratio	1	-0.0460133	0.00904227	3.61e-07	6.9187e-05
ENSG00000165757	JCAD	Wald ratio	1	0.0831498	0.0169043	8.71e-07	0.000159089
ENSG00000245958	SEPTIN7P14	Wald ratio	1	0.0595259	0.0121272	9.18e-07	0.000159089
ENSG00000250412	KLHL2P1	Wald ratio	1	-0.102493	0.0208807	9.18e-07	0.000159089
ENSG00000118257	NRP2	Wald ratio	1	-0.127009	0.0260924	1.13e-06	0.000189627
ENSG00000138735	PDE5A	Wald ratio	1	0.218781	0.0450701	1.21e-06	0.000196757
ENSG00000118526	TCF21	Wald ratio	1	-0.118018	0.0246117	1.63e-06	0.000256853
ENSG00000182218	HHIPL1	Wald ratio	1	-0.111618	0.0236546	2.37e-06	0.000360634
ENSG00000102967	DHODH	Wald ratio	1	0.0830941	0.0176231	2.42e-06	0.000360634
ENSG00000175470	PPP2R2D	Wald ratio	1	-0.0824348	0.0175251	2.55e-06	0.000370801
ENSG00000101460	MAP1LC3A	Wald ratio	1	0.110836	0.0236813	2.86e-06	0.000405011
ENSG00000197548	ATG7	Wald ratio	1	0.0966833	0.0209503	3.93e-06	0.00054183
ENSG00000249244		Wald ratio	1	-0.0990529	0.0219696	6.52e-06	0.000876398
ENSG00000185880	TRIM69	Wald ratio	1	-0.0699839	0.0158177	9.67e-06	0.00126738
ENSG00000105726	ATP13A1	Wald ratio	1	-0.180719	0.0415106	1.34e-05	0.00169668
ENSG00000167528	ZNF641	Wald ratio	1	0.099301	0.0228248	1.36e-05	0.00169668
ENSG00000104899	AMH	Wald ratio	1	0.0457374	0.0105699	1.51e-05	0.00184458
ENSG00000112210	RAB23	Wald ratio	1	-0.200391	0.0478733	2.84e-05	0.00339196
ENSG00000230928		Wald ratio	1	-0.0721193	0.0172688	2.96e-05	0.00346117
ENSG00000176386	CDC26	Wald ratio	1	-0.0750342	0.0180216	3.13e-05	0.00347972
ENSG00000138152	BTBD16	Wald ratio	1	0.0322007	0.00773929	3.17e-05	0.00347972
ENSG00000182263	FIGN	Wald ratio	1	0.130599	0.0313892	3.17e-05	0.00347972
ENSG00000186409	CCDC30	Wald ratio	1	-0.11692	0.0283675	3.76e-05	0.00404263
ENSG00000254064	PIWIL2-DT	Wald ratio	1	-0.0756764	0.0184806	4.22e-05	0.00438904
ENSG00000132881	CPLANE2	Wald ratio	1	-0.0961703	0.023493	4.25e-05	0.00438904
ENSG00000125753	VASP	Wald ratio	1	0.228979	0.0560477	4.4e-05	0.00446022
ENSG00000197020	ZNF100	Wald ratio	1	-0.0311938	0.00767046	4.77e-05	0.00474373
ENSG00000177301	KCNA2	Wald ratio	1	-0.07645	0.0188494	5e-05	0.00488039
ENSG00000140577	CRTC3	Wald ratio	1	0.089287	0.0220548	5.16e-05	0.00491633
ENSG00000159479	MED8	Wald ratio	1	0.15715	0.0388432	5.22e-05	0.00491633
ENSG00000198502	HLA-DRB5	Wald ratio	1	-0.0345189	0.00857955	5.74e-05	0.0053142
ENSG00000119938	PPP1R3C	Wald ratio	1	-0.0971552	0.0241944	5.93e-05	0.0053998
ENSG00000250740		Wald ratio	1	-0.0782376	0.0195363	6.21e-05	0.005469
ENSG00000168743	NPNT	Wald ratio	1	0.140686	0.03513	6.21e-05	0.005469
ENSG00000279845		Wald ratio	1	-0.0690977	0.0172932	6.45e-05	0.0055819
ENSG00000112214	FHL5	Wald ratio	1	0.136236	0.0341505	6.63e-05	0.0055819
ENSG00000120254	MTHFD1L	Wald ratio	1	-0.110808	0.0277818	6.65e-05	0.0055819
ENSG00000065000	AP3D1	Wald ratio	1	-0.183549	0.0464661	7.81e-05	0.00645577
ENSG00000146005	PSD2	Wald ratio	1	0.0654993	0.0167088	8.85e-05	0.00714349
ENSG00000135454	B4GALNT1	Wald ratio	1	0.08486	0.0216559	8.91e-05	0.00714349
ENSG00000149243	KLHL35	Wald ratio	1	-0.0687737	0.0175687	9.06e-05	0.0071567
ENSG00000151422	FER	Wald ratio	1	-0.0949766	0.0243002	9.29e-05	0.00723263
ENSG00000108439	PNPO	Wald ratio	1	-0.174211	0.0446523	9.56e-05	0.00733797
ENSG00000197815		Wald ratio	1	-0.0708347	0.0181763	9.74e-05	0.00736774
ENSG00000197256	KANK2	Wald ratio	1	-0.180911	0.0464716	9.9e-05	0.00739048
ENSG00000182240	BACE2	Wald ratio	1	-0.0849146	0.0218923	0.000105	0.00772833
ENSG00000108576	SLC6A4	Wald ratio	1	0.0784244	0.0203115	0.000113	0.00819635
ENSG00000266903	CEACAM16-AS1	Wald ratio	1	0.0324954	0.00843501	0.000117	0.00837783
ENSG00000168575	SLC20A2	Wald ratio	1	0.0850508	0.0221143	0.00012	0.00847362
ENSG00000168495	POLR3D	Wald ratio	1	-0.123159	0.0320459	0.000121	0.00847362
ENSG00000055118	KCNH2	Wald ratio	1	0.0512868	0.0136373	0.000169	0.0116688
ENSG00000101000	PROCR	Wald ratio	1	-0.0981072	0.0261647	0.000177	0.012046
ENSG00000145949	MYLK4	Wald ratio	1	0.0497787	0.0132954	0.000181	0.0121263
ENSG00000066185	ZMYND12	Wald ratio	1	0.0956733	0.0255697	0.000183	0.0121263
ENSG00000005379	TSPOAP1	Wald ratio	1	0.180375	0.0482794	0.000187	0.0121758
ENSG00000113205	PCDHB3	Wald ratio	1	-0.0738757	0.0197819	0.000188	0.0121758
ENSG00000011523	CEP68	Wald ratio	1	0.0710023	0.0190556	0.000195	0.0124411
ENSG00000232629	HLA-DQB2	Wald ratio	1	0.0294972	0.0079364	0.000202	0.0127592
ENSG00000164048	ZNF589	Wald ratio	1	-0.0404694	0.010928	0.000213	0.0132966
ENSG00000164045	CDC25A	Wald ratio	1	-0.046868	0.0126865	0.00022	0.013445
ENSG00000228638	FCF1P2	Wald ratio	1	0.0825209	0.0223433	0.000221	0.013445
ENSG00000065060	BLTP3A	Wald ratio	1	0.0396986	0.0107533	0.000223	0.013445
ENSG00000229391	HLA-DRB6	Inverse variance weighted	2	0.0316616	0.00858338	0.000225	0.0134562
ENSG00000111186	WNT5B	Wald ratio	1	-0.0919608	0.025093	0.000248	0.0146156
ENSG00000143418	CERS2	Wald ratio	1	-0.14278	0.0390994	0.00026	0.0150739
ENSG00000167272	POP5	Wald ratio	1	-0.113842	0.0311785	0.000261	0.0150739
ENSG00000255622	PCDHB17P	Wald ratio	1	0.067746	0.0185763	0.000265	0.0151714
ENSG00000003989	SLC7A2	Wald ratio	1	0.103044	0.0283459	0.000278	0.015708
ENSG00000277290		Wald ratio	1	0.0427134	0.0118385	0.000309	0.0170611
ENSG00000133657	ATP13A3	Wald ratio	1	0.115745	0.0320964	0.000311	0.0170611
ENSG00000250673	REELD1	Wald ratio	1	0.0428733	0.0118952	0.000313	0.0170611
ENSG00000118197	DDX59	Wald ratio	1	-0.0656377	0.0182166	0.000314	0.0170611
ENSG00000115896	PLCL1	Wald ratio	1	0.157508	0.0438701	0.00033	0.0177458
ENSG00000198380	GFPT1	Wald ratio	1	0.113216	0.0315684	0.000335	0.0178385
ENSG00000178852	EFCAB13	Wald ratio	1	0.0793934	0.0221851	0.000345	0.0181906
ENSG00000198089	SFI1	Wald ratio	1	0.102959	0.0288363	0.000356	0.0185221
ENSG00000213096	ZNF254	Wald ratio	1	-0.0981829	0.0275109	0.000359	0.0185221
ENSG00000088298	EDEM2	Wald ratio	1	-0.101209	0.0283904	0.000364	0.0186267
ENSG00000238198	LRIG2-DT	Wald ratio	1	-0.0886492	0.0249275	0.000376	0.0188918
ENSG00000143437	ARNT	Wald ratio	1	-0.094534	0.0265827	0.000376	0.0188918
ENSG00000223534	HLA-DQB1-AS1	Wald ratio	1	-0.0555074	0.0156238	0.000381	0.0189669
ENSG00000143153	ATP1B1	Wald ratio	1	0.0683242	0.0192503	0.000386	0.0190436
ENSG00000148848	ADAM12	Wald ratio	1	0.092683	0.0262176	0.000408	0.0199067
ENSG00000259416	LINC02883	Wald ratio	1	-0.0778724	0.0220742	0.000419	0.0202866
ENSG00000197847	SLC22A20P	Wald ratio	1	-0.0758193	0.0215518	0.000435	0.020548
ENSG00000170647		Wald ratio	1	-0.052023	0.0147924	0.000437	0.020548
ENSG00000165895	ARHGAP42	Wald ratio	1	-0.055543	0.0157933	0.000437	0.020548
ENSG00000125166	GOT2	Wald ratio	1	0.112965	0.0321381	0.00044	0.020548
ENSG00000139651	ZNF740	Wald ratio	1	0.128921	0.0367542	0.000452	0.0209198
ENSG00000137075	RNF38	Wald ratio	1	-0.132359	0.0377563	0.000456	0.0209198
ENSG00000177303	CASKIN2	Wald ratio	1	-0.0878904	0.0251285	0.000469	0.0213736
ENSG00000276073		Wald ratio	1	-0.0423802	0.0121453	0.000484	0.0216739
ENSG00000275784		Wald ratio	1	-0.0491369	0.0140817	0.000484	0.0216739
ENSG00000164323	CFAP97	Wald ratio	1	0.109331	0.0314097	0.0005	0.0220525
ENSG00000143028	SYPL2	Wald ratio	1	0.0499162	0.0143455	0.000502	0.0220525
ENSG00000144134	RABL2A	Wald ratio	1	-0.0740181	0.0213062	0.000513	0.0220525
ENSG00000078814	MYH7B	Wald ratio	1	0.0924155	0.0266139	0.000516	0.0220525
ENSG00000170889	RPS9	Wald ratio	1	0.0610816	0.0175958	0.000518	0.0220525
ENSG00000137310	TCF19	Wald ratio	1	0.071203	0.0205299	0.000524	0.0220525
ENSG00000108946	PRKAR1A	Wald ratio	1	-0.1373	0.0395958	0.000525	0.0220525
ENSG00000279425		Wald ratio	1	-0.0946744	0.0273112	0.000527	0.0220525
ENSG00000044090	CUL7	Wald ratio	1	-0.0906875	0.0261695	0.000529	0.0220525
ENSG00000167780	SOAT2	Wald ratio	1	-0.08721	0.0251975	0.000538	0.0222386
ENSG00000205084	TMEM231	Wald ratio	1	-0.071047	0.0206173	0.000569	0.0233251
ENSG00000263335		Wald ratio	1	0.0632627	0.0183686	0.000573	0.0233251
ENSG00000145936	KCNMB1	Wald ratio	1	0.128471	0.0373523	0.000583	0.0235489
ENSG00000133243	BTBD2	Wald ratio	1	-0.123953	0.0361241	0.000601	0.0240854
ENSG00000112902	SEMA5A	Wald ratio	1	0.0541993	0.0158578	0.000631	0.0251221
ENSG00000268362		Wald ratio	1	-0.0374432	0.0109727	0.000644	0.0251738
ENSG00000270020		Wald ratio	1	-0.0535476	0.0156972	0.000647	0.0251738
ENSG00000103248	MTHFSD	Wald ratio	1	0.111995	0.0328308	0.000647	0.0251738
ENSG00000145777	TSLP	Wald ratio	1	0.0501336	0.0147281	0.000664	0.0256757
ENSG00000184227	ACOT1	Wald ratio	1	-0.057946	0.0170506	0.000678	0.0259214
ENSG00000141576	RNF157	Wald ratio	1	-0.0860131	0.0253172	0.00068	0.0259214
ENSG00000198933	TBKBP1	Wald ratio	1	-0.0522806	0.0155441	0.00077	0.0291346
ENSG00000152778	IFIT5	Wald ratio	1	-0.051473	0.0153422	0.000794	0.0296597
ENSG00000172785	ZNG1A	Wald ratio	1	-0.0376314	0.011218	0.000795	0.0296597
ENSG00000254614	CAPN1-AS1	Wald ratio	1	-0.0258419	0.00771114	0.000805	0.0297347
ENSG00000177963	RIC8A	Wald ratio	1	-0.0866883	0.0258914	0.000814	0.0297347
ENSG00000185627	PSMD13	Wald ratio	1	-0.131983	0.0394196	0.000814	0.0297347
ENSG00000133059	DSTYK	Wald ratio	1	-0.134224	0.0401674	0.000833	0.03024
ENSG00000255200	PGAM1P8	Wald ratio	1	-0.0423107	0.0126789	0.000847	0.0305268
ENSG00000135506	OS9	Wald ratio	1	-0.125537	0.0376605	0.000858	0.0307317
ENSG00000141569	TRIM65	Wald ratio	1	0.135566	0.0407119	0.000869	0.0308917
ENSG00000120915	EPHX2	Wald ratio	1	-0.0726947	0.0218417	0.000874	0.0308917
ENSG00000124126	PREX1	Wald ratio	1	0.0754635	0.0227003	0.000886	0.0311237
ENSG00000140382	HMG20A	Wald ratio	1	0.0676398	0.0204237	0.000927	0.0323377
ENSG00000143126	CELSR2	Wald ratio	1	0.0954241	0.0288814	0.000953	0.0330413
ENSG00000215208	KRT18P60	Wald ratio	1	-0.0747445	0.0226523	0.000968	0.0333434
ENSG00000119685	TTLL5	Wald ratio	1	-0.0962683	0.0291914	0.000974	0.0333445
ENSG00000111275	ALDH2	Wald ratio	1	0.124405	0.0377491	0.000982	0.0333992
ENSG00000275759		Wald ratio	1	-0.0464803	0.0141754	0.00104	0.034779
ENSG00000275409		Wald ratio	1	-0.0666496	0.0203265	0.00104	0.034779
ENSG00000130309	COLGALT1	Wald ratio	1	-0.0830471	0.0253278	0.00104	0.034779
ENSG00000274031		Wald ratio	1	0.0336294	0.0102697	0.00106	0.0350889
ENSG00000240207		Wald ratio	1	-0.0764087	0.0233508	0.00107	0.0351753
ENSG00000157045	NTAN1	Wald ratio	1	0.137752	0.0421416	0.00108	0.0353866
ENSG00000024048	UBR2	Wald ratio	1	0.107227	0.032949	0.00114	0.0369247
ENSG00000164111	ANXA5	Wald ratio	1	0.072194	0.0221911	0.00114	0.0369247
ENSG00000121101	TEX14	Wald ratio	1	0.0588145	0.0181307	0.00118	0.037931
ENSG00000196735	HLA-DQA1	Wald ratio	1	-0.0546686	0.0168723	0.00119	0.0382083
ENSG00000136875	PRPF4	Wald ratio	1	0.0539065	0.0166568	0.00121	0.038498
ENSG00000119673	ACOT2	Inverse variance weighted	2	-0.0518561	0.0160981	0.00128	0.0403398
ENSG00000197134	ZNF257	Wald ratio	1	-0.0406417	0.0126445	0.00131	0.0411045
ENSG00000132793	LPIN3	Wald ratio	1	0.0483164	0.0150608	0.00134	0.0417423
ENSG00000170892	TSEN34	Wald ratio	1	-0.135668	0.0423672	0.00136	0.0423584
ENSG00000157657	ZNF618	Wald ratio	1	0.0925625	0.0290263	0.00143	0.0440971
ENSG00000166578	IQCD	Wald ratio	1	-0.0435748	0.0137082	0.00148	0.0452438
ENSG00000241043		Wald ratio	1	0.0475315	0.0149556	0.00148	0.0452438
ENSG00000184014	DENND5A	Wald ratio	1	0.164694	0.0519788	0.00153	0.0465165
ENSG00000250786	SNHG18	Wald ratio	1	-0.084983	0.0268621	0.00156	0.047025
ENSG00000181061	HIGD1A	Wald ratio	1	-0.12387	0.039178	0.00157	0.0470782
ENSG00000177432	NAP1L5	Wald ratio	1	0.0682532	0.0216036	0.00158	0.0471999
ENSG00000269949		Wald ratio	1	0.046979	0.0149101	0.00163	0.0483317
ENSG00000254860	TMEM9B-AS1	Wald ratio	1	0.0322326	0.0102455	0.00166	0.0488624
